# Supplementary material for: Identification of HMCES as the Core Genetic Determinant Underlying the xhs1 Radiosensitivity Locus in LEA/LEC Rats
Source: Int J Mol Sci. 2026 Jan 27;27(3):1278. doi: 10.3390/ijms27031278 (PMC12897644; doi:10.3390/ijms27031278)
Supplement: Supplementary file 1 [file ijms-27-01278-s001.zip]

Archive with 1 entries (1 files):
- ijms-4092583-supplementary.xlsx
