# Supplementary material for: Identification of HMCES as the Core Genetic Determinant Underlying the xhs1 Radiosensitivity Locus in LEA/LEC Rats
Source: Int J Mol Sci. 2026 Jan 27;27(3):1278. doi: 10.3390/ijms27031278 (PMC12897644; doi:10.3390/ijms27031278)
Supplement: Supplementary file 1 [file ijms-27-01278-s001.zip › ijms-4092583-supplementary.xlsx]

## Sheet: control_vs_case_DEG
Supplementary Table S1. Complete RNA-seq dataset from pre-hepatitic liver tissue. Complete RNA-seq results obtained from liver tissues of 4-week-old male BN and LEC rats (n = 1 per strain, pre-hepatitic stage). The table includes gene identifiers, normalized expression values, fold changes (LEC/BN), and Benjamini–Hochberg–adjusted p-values (false discovery rate, FDR) calculated using DESeq2. This…
Gene Symble	logFC	logCPM	PValue	FDR
Adh6	-11.1178	7.58916	4.8261e-226	5.31981e-222
tGap1	12.425	6.10027	2.07526e-181	1.14378e-177
Tnp2	15.488	5.9663	1.39116e-178	5.11157e-175
Tnp1	15.4667	5.945	7.58037e-178	2.08896e-174
Crisp2	15.4164	5.89473	3.90995e-176	7.94373e-173
Hsd3b5	7.83097	7.23087	4.3239e-176	7.94373e-173
Obp3	7.95148	6.86188	7.03074e-172	1.10714e-168
Ybx2	10.0711	5.93779	4.38513e-170	6.04217e-167
Cyp4a2	8.27017	6.37541	3.23813e-167	3.96599e-164
Dnaaf1	9.70293	5.82736	4.50125e-165	4.96172e-162
Sult2a2	-7.24104	7.17635	1.47962e-163	1.48271e-160
Cyp2c12	-6.50475	11.0444	5.79192e-162	5.32036e-159
Hspa2	8.71796	5.8296	1.16845e-158	9.90755e-156
LOC100360095	7.91095	5.95667	1.30608e-153	1.02835e-150
Rup2	6.33677	9.2418	2.90471e-152	2.13458e-149
Sult2a1	-5.94017	9.69786	2.52681e-142	1.74081e-139
Smcp	14.3064	4.78587	9.05871e-139	5.87378e-136
Akap4	14.2867	4.76624	3.98199e-138	2.43852e-135
Clgn	14.285	4.76454	4.54182e-138	2.63497e-135
Marchf10	14.2201	4.69977	6.27369e-136	3.45774e-133
Fhl4	9.68117	4.83524	1.36054e-135	7.14153e-133
Tuba3b	14.1998	4.67952	2.86783e-135	1.43691e-132
Adam5	14.1074	4.58726	3.05437e-132	1.46384e-129
Hspb9	14.0907	4.57053	1.1052e-131	5.07608e-129
Piwil1	13.9886	4.46869	2.21282e-128	9.75675e-126
LOC100271845	13.9619	4.44207	1.69172e-127	7.17226e-125
Ldhc	13.9312	4.41134	1.67058e-126	6.82031e-124
Hspa4l	7.6568	4.77328	3.12734e-123	1.23117e-120
Tcp10b	13.8151	4.29557	9.29015e-123	3.53122e-120
Slc2a3	8.92663	4.48332	1.09604e-122	4.02721e-120
Gk2	13.8096	4.29008	1.32642e-122	4.71648e-120
Spink2	13.8081	4.28851	1.49395e-122	5.14621e-120
Dkkl1	8.01955	4.55711	2.81219e-120	9.39356e-118
Stag3	13.7195	4.20012	1.04065e-119	3.37385e-117
Plaat5	8.3211	4.45001	4.32519e-119	1.36219e-116
Adam32	9.67383	4.27196	1.10612e-118	3.38689e-116
Atp1a4	13.6813	4.16199	1.71415e-118	5.10678e-116
Iqcf3	13.6787	4.15941	2.08007e-118	6.03383e-116
Tsks	8.27295	4.4021	1.48202e-117	4.18879e-115
LOC297568	-5.18985	12.5309	2.64228e-117	7.28148e-115
Mroh2b	13.6358	4.11663	4.80548e-117	1.26121e-114
RGD1564319	13.6358	4.11663	4.80548e-117	1.26121e-114
Tdrd1	13.626	4.10685	9.98744e-117	2.56027e-114
Pabpc6	13.5852	4.06614	1.9522e-115	4.89071e-113
Hils1	13.546	4.02707	3.34015e-114	8.18188e-112
LOC680590	13.5451	4.02613	3.58279e-114	8.58545e-112
Spata18	13.527	4.00809	1.36887e-113	3.21043e-111
Ms4a14	13.493	3.97426	1.56673e-112	3.59792e-110
Spesp1	9.47469	4.07353	2.34115e-112	5.26662e-110
Nt5c1b	8.28465	4.15701	6.54293e-111	1.44245e-108
Ddx3y	13.435	3.91639	1.04877e-110	2.26679e-108
Ddx4	13.4299	3.91129	1.52756e-110	3.23813e-108
C2cd6	13.4103	3.89175	5.97461e-110	1.24261e-107
Cfap206	13.403	3.88448	1.01983e-109	2.08177e-107
Tsbp1	13.3671	3.84865	1.41826e-108	2.84245e-106
Ky	13.3574	3.83902	2.65781e-108	5.23161e-106
Kdm4d	13.3247	3.80643	2.88813e-107	5.58524e-105
Tex33	8.43779	3.99674	3.92184e-107	7.45353e-105
Sult2a6	-4.87223	10.117	1.45277e-106	2.71421e-104
Marchf11	13.2536	3.7355	4.68936e-105	8.61514e-103
Cep295nl	13.2314	3.71341	2.14422e-104	3.87471e-102
Gapdhs	6.37781	4.49757	2.8567e-104	5.07893e-102
Papolb	8.31139	3.87106	3.53237e-103	6.18053e-101
Pom121l2	13.1897	3.6718	4.00016e-103	6.88965e-101
Gtsf1	13.1884	3.67059	4.36454e-103	7.40159e-101
Tulp2	6.31507	4.4357	2.75474e-102	4.60083e-100
Spag6l	13.1291	3.61145	2.83104e-101	4.6577e-99
Rfx2	6.86102	4.09839	1.65328e-100	2.68002e-98
Cox8c	13.0985	3.58095	2.52764e-100	4.03799e-98
Lypd4	13.0606	3.54321	3.42661e-99	5.31993e-97
Acsbg2	13.0606	3.54321	3.42661e-99	5.31993e-97
Kif2b	13.0566	3.53925	4.54645e-99	6.9605e-97
Shcbp1l	13.046	3.52863	9.69658e-99	1.46418e-96
Rpl39l	9.03068	3.63154	1.44966e-98	2.15941e-96
Sult1e1	-4.71991	7.84195	1.53496e-98	2.25598e-96
RGD1359334	13.0393	3.52196	1.56061e-98	2.2635e-96
Ggnbp1	6.27281	4.26945	1.92546e-98	2.75641e-96
LOC500265	12.9677	3.45064	2.33529e-98	3.30025e-96
Pmfbp1	7.88144	3.75636	2.4404e-98	3.40514e-96
Pgk2	13.0299	3.51256	3.0483e-98	4.20017e-96
Pacrg	12.9635	3.44642	3.15057e-98	4.28749e-96
Lrrc27	8.13989	3.70066	6.71704e-98	9.0295e-96
Actrt2	13.0122	3.49494	1.06781e-97	1.41812e-95
RT1-EC2	8.98122	3.58234	4.5148e-97	5.9246e-95
Hspa1l	8.09517	3.65624	1.51336e-96	1.96256e-94
Spata21	7.4059	3.75873	4.81399e-96	6.1703e-94
Cdh17	7.57759	3.71136	9.47785e-96	1.20085e-93
LOC290876	12.8532	3.33659	5.88652e-95	7.37354e-93
H1f7	12.8409	3.32437	1.38518e-94	1.7156e-92
Ribc2	8.89207	3.4937	2.27642e-94	2.78811e-92
Galntl5	12.8192	3.30272	6.28769e-94	7.6164e-92
Odf2	4.64806	6.96446	7.80352e-94	9.34981e-92
Chd5	12.8145	3.29804	8.71735e-94	1.03324e-91
LOC300308	12.8082	3.29177	1.34956e-93	1.58258e-91
RGD1308065	12.8003	3.28391	2.3359e-93	2.71038e-91
Adam3a	15.2141	5.69261	7.23049e-93	8.30225e-91
Clip4	8.32271	3.4828	1.22426e-92	1.39123e-90
Brdt	8.82032	3.42237	2.88925e-92	3.24981e-90
RT1-CE5	5.2832	4.76317	7.3895e-92	8.22773e-90
Tekt2	9.65935	3.34121	2.14789e-91	2.36762e-89
Fhad1	7.63733	3.51419	5.98105e-91	6.52764e-89
Cby2	8.76143	3.36385	1.7571e-90	1.89888e-88
Ldhal6b	7.04759	3.5929	7.10236e-90	7.6009e-88
Stat4	6.21959	3.84835	3.16064e-89	3.34998e-87
Kif27	7.01239	3.55808	7.69969e-89	8.0832e-87
Smpd5	7.34572	3.4816	8.73282e-89	9.08131e-87
Ggn	5.8773	4.00523	1.07031e-88	1.10262e-86
Drc1	7.80665	3.36993	6.81889e-88	6.95968e-86
Fabp9	14.8765	5.3553	8.98718e-88	9.0886e-86
Tdrd6	14.8561	5.33488	1.82837e-87	1.8322e-85
Hemgn	5.75358	3.9986	4.41235e-87	4.38174e-85
Ddx25	5.52788	4.16236	5.17628e-87	5.09447e-85
Tcp11	14.8088	5.28766	9.47761e-87	9.24528e-85
Mael	14.7513	5.23026	6.9285e-86	6.69938e-84
RT1-A1	-4.31354	7.65579	6.99254e-86	6.7025e-84
Abcb1b	4.9655	4.7326	1.37958e-85	1.31096e-83
Irgc	14.7068	5.18576	3.24663e-85	3.03285e-83
Odf1	14.7068	5.18576	3.24663e-85	3.03285e-83
Prm1	14.6958	5.17474	4.72261e-85	4.37456e-83
Actl7b	5.92348	3.78968	5.07746e-85	4.66407e-83
Cmtm2a	14.6713	5.15028	1.10442e-84	1.00612e-82
Adam2	6.18399	3.6347	2.06303e-84	1.864e-82
Gstm5	4.79781	4.94507	2.4087e-84	2.15862e-82
Oaz3	14.5975	5.07658	1.40087e-83	1.24531e-81
Adh4	-4.2768	7.06916	1.61594e-83	1.425e-81
Akap3	14.5814	5.06054	2.46686e-83	2.15811e-81
Fam229b	14.5731	5.05223	3.2546e-83	2.82484e-81
Spata20	14.5629	5.042	4.66901e-83	4.02082e-81
Stard6	5.90339	3.69667	5.53755e-83	4.73182e-81
LOC500227	6.36715	3.497	5.61072e-83	4.75746e-81
Tuba3a	14.5398	5.01896	1.03531e-82	8.71161e-81
Tekt1	6.95181	3.3094	1.67999e-82	1.40292e-80
RGD1359290	5.16263	4.24048	2.52801e-82	2.09521e-80
Gsg1	10.5971	5.19296	3.3797e-82	2.78018e-80
Ropn1l	10.4969	5.09292	1.07123e-80	8.74683e-79
UST4r	-4.30778	5.7649	1.85591e-79	1.50424e-77
Prr30	5.60498	3.67778	2.2035e-79	1.77293e-77
Lpl	-4.61062	4.64397	5.4582e-78	4.35984e-76
Prlr	-4.84446	4.25441	6.7376e-78	5.34306e-76
Adh1	-3.87482	10.5099	9.91478e-75	7.80648e-73
Sycp2	5.45864	3.47148	6.02147e-74	4.70742e-72
Cyp2c13	3.8443	10.5262	8.70006e-74	6.75358e-72
Gsta3	-3.83166	7.87142	9.22258e-73	7.10913e-71
Gpm6a	4.89463	3.78059	7.39818e-72	5.66321e-70
Dnajb3	5.22737	3.48551	1.47684e-71	1.1227e-69
A2m	-3.98624	5.8275	2.44076e-71	1.84277e-69
Pcbp3	4.89465	3.70707	8.72877e-71	6.54539e-69
Cdca2	4.75753	3.78525	2.10922e-69	1.57094e-67
Cyp2c11	3.6921	10.6137	3.70537e-69	2.74123e-67
Efhc1	4.87272	3.52655	9.56954e-68	7.03233e-66
Onecut1	-4.28992	4.17245	1.50942e-66	1.10188e-64
Stk39	4.96738	3.33991	5.42211e-66	3.9321e-64
Nek2	4.20475	4.26932	1.77343e-65	1.27768e-63
Acsm2	-3.62693	6.55841	6.12482e-64	4.38402e-62
St6galnac2	4.46277	3.71476	6.18863e-64	4.40112e-62
Trim36	4.77154	3.29696	6.7966e-63	4.80249e-61
Adam4l1	4.57245	3.47115	9.06711e-63	6.36603e-61
Ptprk	-6.56154	5.24029	1.12032e-61	7.816e-60
Spata6	6.42951	5.48244	1.5125e-61	1.04857e-59
Spata24	4.24954	3.74532	7.58062e-61	5.22257e-59
Cabyr	4.2876	3.57606	2.03263e-59	1.39166e-57
Irs2	-3.82633	4.33076	1.04108e-58	7.08383e-57
Wdr62	3.77662	4.45592	1.69088e-58	1.14347e-56
Pdk4	-3.76889	4.41017	4.94171e-58	3.32149e-56
Lrrc46	6.22878	5.15364	6.12636e-58	4.09278e-56
Arrdc3	-3.41673	6.39104	6.29427e-58	4.17962e-56
Fam227b	3.89015	4.0971	8.91379e-58	5.88364e-56
Cabcoco1	4.03858	3.7469	2.51398e-57	1.6495e-55
Cage1	6.15681	5.01264	1.61133e-56	1.05099e-54
Sh3d21	3.65875	4.43001	1.27188e-55	8.24701e-54
Ttll10	3.93062	3.76539	1.30097e-55	8.38633e-54
Gadd45g	3.53005	4.84682	2.60999e-55	1.67267e-53
Oscp1	3.77697	3.89985	7.67493e-54	4.8688e-52
Bspry	3.51931	4.61038	7.68549e-54	4.8688e-52
Cnbd2	3.84606	3.72421	1.01699e-53	6.40589e-52
Zmynd10	3.77666	3.80158	3.1639e-53	1.98157e-51
Ace	3.96837	3.32939	1.49338e-51	9.3003e-50
Ccdc181	3.6468	3.871	3.4952e-51	2.16447e-49
Angptl4	-3.15094	6.2984	1.03868e-50	6.39631e-49
Cetn4	3.53067	4.06987	1.47322e-50	9.02184e-49
B3galt1	-3.17645	5.8642	1.70874e-50	1.04063e-48
Flacc1	3.55095	3.52386	1.03014e-46	6.23911e-45
Ciart	3.62703	3.38442	1.12744e-46	6.79112e-45
Cyp2a2	2.94556	6.62008	1.64768e-46	9.87089e-45
Avpr1a	-2.95935	6.11781	1.65629e-45	9.86878e-44
Mx2	3.12619	4.67591	2.68887e-45	1.59352e-43
Usp18	3.34104	3.74535	1.74495e-44	1.02858e-42
Egr1	-3.1645	4.24447	3.15146e-44	1.84779e-42
Osgin1	-2.83527	6.82365	8.66614e-44	5.05433e-42
Adcy10	3.24147	3.81859	3.69048e-43	2.14106e-41
Cds1	3.44041	3.3123	6.19651e-43	3.57613e-41
Cpt1b	3.12404	4.10572	1.59158e-42	9.1375e-41
Akap12	4.71977	5.6756	1.70161e-42	9.7186e-41
Spata7	3.00446	4.54894	4.45199e-42	2.52961e-40
Spa17	2.97264	4.47045	3.61045e-41	2.04092e-39
Abhd8	3.26502	3.41478	7.65348e-41	4.3043e-39
Serpina7	-2.71145	6.89311	1.23903e-40	6.93289e-39
Lrtm2	3.28394	3.33286	1.63956e-40	9.1277e-39
Kif3a	3.24038	3.36031	5.23737e-40	2.90108e-38
Cyfip2	-2.94527	4.31422	5.3319e-40	2.93868e-38
Bbof1	3.00302	4.00691	1.45488e-39	7.97869e-38
RT1-A3	-4.53096	5.30909	1.47733e-39	8.06169e-38
Vnn3	-2.86265	4.49939	5.04299e-39	2.73837e-37
Crat	2.70584	5.98635	5.17773e-39	2.79775e-37
Acrbp	3.09988	3.56765	7.95767e-39	4.2789e-37
Cep295	2.80349	4.81972	9.93019e-39	5.31362e-37
Rab30	-2.78488	4.85676	1.58559e-38	8.44348e-37
Mapkapk3	-2.9061	4.14592	1.60875e-38	8.52562e-37
LOC100125384	10.5563	1.06347	2.00278e-38	1.0563e-36
Agbl5	4.45098	5.02625	4.89148e-38	2.56756e-36
Vwa3a	10.5336	1.04124	5.32583e-38	2.7823e-36
Acsm5	-2.585	8.59084	5.57197e-38	2.89716e-36
Ube2d4	2.88237	4.05372	1.81164e-37	9.37548e-36
RGD1565655	10.5027	1.01105	1.98766e-37	1.02383e-35
LOC289035	10.4949	1.0034	2.76917e-37	1.41975e-35
Smg9	2.75367	4.71148	2.79773e-37	1.42775e-35
Apof	2.55284	8.5707	3.65321e-37	1.85573e-35
Tbx22	10.487	0.995712	3.86162e-37	1.94368e-35
Usp9y	10.487	0.995712	3.86162e-37	1.94368e-35
Taf7l	10.4712	0.980212	7.53103e-37	3.77339e-35
Ccdc179	10.4632	0.972399	1.05323e-36	5.20618e-35
Tex15	10.4632	0.972399	1.05323e-36	5.20618e-35
RGD1309291	10.4632	0.972399	1.05323e-36	5.20618e-35
Boll	10.4552	0.964544	1.4744e-36	7.25552e-35
RGD1562844	-7.40336	1.06065	2.81568e-36	1.37943e-34
RGD1310212	10.4226	0.932687	5.7181e-36	2.78897e-34
G6pc	-2.49785	10.0006	5.95538e-36	2.8919e-34
Spag16	10.4143	0.924611	8.04434e-36	3.88916e-34
Ttll13	2.77765	4.15823	9.26452e-36	4.45951e-34
Hk1	4.18413	5.55891	1.06025e-35	5.08137e-34
MGC93861	2.96263	3.45868	1.0869e-35	5.18652e-34
Akr1d1	-2.47589	10.8458	1.9031e-35	9.04219e-34
Oas1a	2.96412	3.36736	4.15001e-35	1.96333e-33
Socs2	-2.78744	3.90272	5.94481e-35	2.80041e-33
Adam18	10.3637	0.875186	6.37072e-35	2.98828e-33
Slc36a3	10.3551	0.866782	9.02696e-35	4.21628e-33
Asb17	7.2421	0.956974	1.47638e-34	6.8667e-33
P2rx5	-10.3443	0.854913	1.81809e-34	8.3853e-33
Efcab10	10.3378	0.849824	1.81809e-34	8.3853e-33
Fabp7	-2.44551	7.78225	2.27982e-34	1.0471e-32
Retsat	-2.43896	8.25929	2.57539e-34	1.16749e-32
Zc2hc1b	10.329	0.84127	2.58431e-34	1.16749e-32
Arl9	10.329	0.84127	2.58431e-34	1.16749e-32
LOC500567	10.329	0.84127	2.58431e-34	1.16749e-32
Tctex1d1	10.3202	0.832664	3.67737e-34	1.65452e-32
RT1-Bb	-10.3168	0.828088	5.23837e-34	2.32833e-32
Hyal5	10.3113	0.824008	5.23837e-34	2.32833e-32
Zdhhc25	10.3113	0.824008	5.23837e-34	2.32833e-32
Cfap126	4.05745	5.40627	6.0722e-34	2.68811e-32
Atp6v1e2	10.3024	0.815298	7.47008e-34	3.29187e-32
Mafb	2.44574	6.55364	7.49577e-34	3.29187e-32
Ifi27	2.42242	7.86792	8.01444e-34	3.50568e-32
LOC687056	10.2934	0.806536	1.06642e-33	4.64629e-32
Abcd2	-2.736	3.77441	2.04149e-33	8.8596e-32
RGD1563217	10.2753	0.788851	2.18053e-33	9.42586e-32
Slfn4	2.40931	7.09843	2.92894e-33	1.26116e-31
Ccdc196	10.2661	0.779926	3.1232e-33	1.33438e-31
Hsfy2	10.2661	0.779926	3.1232e-33	1.33438e-31
Ccdc92	2.56802	4.60719	4.79338e-33	2.04006e-31
Lrguk	6.30661	0.949365	7.41147e-33	3.14218e-31
RGD1562229	10.2383	0.752816	9.2392e-33	3.88717e-31
Cfap20dc	10.2383	0.752816	9.2392e-33	3.88717e-31
Spata4	12.7875	3.27122	9.56194e-33	4.00765e-31
Ubqln3	12.7584	3.24228	1.48558e-32	6.20285e-31
Asb9	10.2195	0.734456	1.9148e-32	7.96483e-31
Cav2	-2.58535	4.27023	1.9852e-32	8.22664e-31
Hmgb4	12.7288	3.21274	2.32871e-32	9.61402e-31
Tssk2	12.7171	3.20109	2.71068e-32	1.11492e-30
Zp3r	10.21	0.725187	2.76131e-32	1.13152e-30
Spata19	12.7036	3.18765	3.32455e-32	1.35728e-30
Zfp37	2.76764	3.43402	3.5689e-32	1.45166e-30
Ccer1	12.6985	3.18258	3.59079e-32	1.4552e-30
Cabs1	12.6968	3.18089	3.68441e-32	1.48767e-30
Spaca3	10.2004	0.715858	3.98668e-32	1.59801e-30
Svs5	10.2004	0.715858	3.98668e-32	1.59801e-30
Meig1	12.6796	3.16384	4.77384e-32	1.9066e-30
Cdk5rap2	2.58501	4.18318	5.76937e-32	2.29588e-30
RGD1563815	10.181	0.697018	8.33926e-32	3.30661e-30
Chrne	2.71309	3.54035	8.73533e-32	3.45124e-30
RGD1309028	5.42113	1.035	9.09355e-32	3.57994e-30
Igfbp1	-2.32244	9.3031	1.15354e-31	4.52509e-30
Smc1b	12.618	3.10252	1.17892e-31	4.60826e-30
Pfn4	10.1713	0.687505	1.20824e-31	4.70617e-30
Evc	2.64551	3.77326	1.37439e-31	5.33447e-30
RGD1562492	12.563	3.04781	2.70208e-31	1.04509e-29
Fam209	6.21303	0.859031	3.10624e-31	1.19721e-29
Cyp2c7	2.33537	6.42423	3.4576e-31	1.32798e-29
Ccdc105	10.1315	0.648812	3.70123e-31	1.41662e-29
Tuba8	12.5328	3.01776	4.13977e-31	1.57898e-29
Armh1	5.71632	0.92562	4.84788e-31	1.8427e-29
Lrrc73	10.1214	0.638975	5.3884e-31	2.04111e-29
Hbb-b1	2.33358	6.09762	6.3305e-31	2.38977e-29
Cmtm1	12.5	2.98513	6.78188e-31	2.55142e-29
Odf3l1	10.1112	0.62907	7.85422e-31	2.93482e-29
Tex44	10.1112	0.62907	7.85422e-31	2.93482e-29
Catsper3	7.0226	0.744046	8.91505e-31	3.31995e-29
Limd2	2.5016	4.29731	9.05476e-31	3.36063e-29
LOC298795	10.1009	0.619096	1.14625e-30	4.23998e-29
Gykl1	12.4644	2.94976	1.15784e-30	4.26852e-29
Fam71f1	12.4624	2.94777	1.19322e-30	4.38427e-29
Hdgfl1	12.4544	2.93978	1.30629e-30	4.76795e-29
Adad1	12.4544	2.93978	1.30629e-30	4.76795e-29
Echdc2	2.42141	4.83305	1.54067e-30	5.60489e-29
Depp1	-2.29457	6.83776	1.74702e-30	6.33466e-29
Spo11	6.16839	0.816023	1.76585e-30	6.38194e-29
Txnrd3	2.49159	4.25586	1.97694e-30	7.1215e-29
LOC500331	6.1593	0.807265	2.50747e-30	9.0032e-29
Ppl	2.53114	3.99458	2.59757e-30	9.29645e-29
Actl11	12.4052	2.89088	2.73211e-30	9.74628e-29
Klhl10	12.3969	2.88256	3.09712e-30	1.10128e-28
RT1-T24-3	2.64429	3.4601	3.41535e-30	1.21053e-28
Prm2	12.3885	2.8742	3.51339e-30	1.24129e-28
Lca5l	12.38	2.86579	3.98849e-30	1.40464e-28
Tcte1	12.3736	2.85945	4.38861e-30	1.54063e-28
Phyhipl	9.38472	3.06819	4.49342e-30	1.57241e-28
Fam221b	12.3651	2.85096	4.98844e-30	1.74011e-28
Ppef1	10.0592	0.578498	5.265e-30	1.83079e-28
Spz1	12.35	2.83596	6.0538e-30	2.09846e-28
Got1l1	10.0485	0.568167	7.73211e-30	2.67182e-28
Ccin	12.3326	2.81864	7.85711e-30	2.70653e-28
Lef1	4.85051	1.05054	9.10692e-30	3.12728e-28
Hsd17b2	2.24291	8.29369	1.08623e-29	3.71849e-28
RGD1306441	12.2903	2.77664	1.4779e-29	5.04361e-28
Piwil2	8.54806	3.15193	1.53457e-29	5.22085e-28
RGD1562638	12.2744	2.76085	1.87384e-29	6.35549e-28
Mx1	2.57955	3.57383	1.88432e-29	6.37145e-28
A1cf	-2.25194	6.49095	2.40085e-29	8.08572e-28
Agxt2	-2.23566	7.42344	2.40598e-29	8.08572e-28
Vsig1	6.9245	0.649218	2.41591e-29	8.09441e-28
Ak8	8.51279	3.11692	2.53941e-29	8.4824e-28
Ttc39d	12.2491	2.73568	2.73518e-29	9.10873e-28
Cyp2a1	-2.21826	9.89221	2.77522e-29	9.21423e-28
Tmed5	-2.23996	6.93957	2.78837e-29	9.23008e-28
Tex101	12.2421	2.72874	2.93193e-29	9.67624e-28
Slc22a14	12.2351	2.72177	3.25523e-29	1.07112e-27
RGD1307916	10.0052	0.526089	3.64327e-29	1.19168e-27
Vwa5b1	10.0052	0.526089	3.64327e-29	1.19168e-27
Spata46	4.64783	1.07294	3.89757e-29	1.27109e-27
Gtf2a1l	9.22699	2.91154	4.51771e-29	1.46899e-27
Nphp1	2.36684	4.66425	4.6916e-29	1.52104e-27
Cfap161	12.209	2.69591	4.79739e-29	1.54625e-27
Abcc12	12.209	2.69591	4.79739e-29	1.54625e-27
RSA-14-44	9.22081	2.9054	4.95579e-29	1.59264e-27
Radil	6.90406	0.629481	5.09409e-29	1.63233e-27
LOC298116	9.99412	0.515374	5.38526e-29	1.72063e-27
RGD1309170	12.1898	2.67681	6.38806e-29	2.03513e-27
Spaca1	12.185	2.67199	6.86613e-29	2.18113e-27
Mlf1	8.44518	3.04983	7.00633e-29	2.21927e-27
Fank1	8.44331	3.04797	7.20588e-29	2.27594e-27
Efcab9	6.89372	0.61951	7.41028e-29	2.33381e-27
Tktl2	9.98299	0.50458	7.97071e-29	2.49605e-27
LOC689589	9.98299	0.50458	7.97071e-29	2.49605e-27
Lrp2bp	4.9937	0.934359	9.11809e-29	2.84727e-27
Cyp3a23-3a1	-2.19682	9.17044	9.53883e-29	2.97024e-27
Catsperg	3.63688	5.28056	9.93807e-29	3.08584e-27
Hacl1	-2.1963	9.06657	1.00056e-28	3.09807e-27
Clic2	2.33527	4.83407	1.01774e-28	3.14246e-27
Kctd19	12.1555	2.64275	1.06399e-28	3.27609e-27
Fam71e2	12.153	2.64029	1.10398e-28	3.38974e-27
Ubqlnl	12.1506	2.63782	1.14554e-28	3.50758e-27
Mospd4	9.97177	0.493704	1.18132e-28	3.60053e-27
Gpam	-2.32897	4.80912	1.18243e-28	3.60053e-27
Efhb	6.05528	0.707249	1.27288e-28	3.86527e-27
Erich6	5.23755	0.859734	1.28577e-28	3.8937e-27
Kctd16	8.40149	3.00649	1.31049e-28	3.95769e-27
Lrrc63	12.133	2.62043	1.48631e-28	4.47641e-27
Btbd10	2.48141	3.78647	1.58886e-28	4.7722e-27
Septin12	12.128	2.61542	1.60203e-28	4.79868e-27
Trim66	9.96047	0.482746	1.75314e-28	5.20887e-27
Sgsm1	9.96047	0.482746	1.75314e-28	5.20887e-27
Rasd2	9.96047	0.482746	1.75314e-28	5.20887e-27
Apba2	5.22862	0.851239	1.80707e-28	5.35465e-27
Cchcr1	3.61121	5.26789	2.04482e-28	6.0429e-27
Fam205c	12.1077	2.59521	2.08689e-28	6.15076e-27
Ppp3r2	12.1025	2.59012	2.25197e-28	6.61958e-27
Cyp2a3	-8.42013	2.96854	2.35228e-28	6.89605e-27
Zfand4	2.45142	3.87151	2.43595e-28	7.1224e-27
Aff1-as1	9.94908	0.471703	2.60529e-28	7.53756e-27
Bpifa3	9.94908	0.471703	2.60529e-28	7.53756e-27
Prps1l1	9.94908	0.471703	2.60529e-28	7.53756e-27
Prss42	9.94908	0.471703	2.60529e-28	7.53756e-27
Magec2	6.02555	0.678724	2.63662e-28	7.60825e-27
Stpg4	8.35445	2.95984	2.64918e-28	7.62452e-27
Ugt1a1	-2.19256	6.83533	3.55846e-28	1.02107e-26
Fam50b	12.0713	2.55915	3.57556e-28	1.02107e-26
Pbp2	12.0713	2.55915	3.57556e-28	1.02107e-26
Tmem30c	12.0687	2.55654	3.71763e-28	1.05617e-26
Mmel1	12.0687	2.55654	3.71763e-28	1.05617e-26
Asz1	9.93759	0.460576	3.8769e-28	1.09577e-26
Gtsf2	9.93759	0.460576	3.8769e-28	1.09577e-26
RGD1307595	12.0581	2.54605	4.34763e-28	1.22255e-26
Acr	12.0581	2.54605	4.34763e-28	1.22255e-26
Camk4	7.6264	3.19131	4.44595e-28	1.24701e-26
Hba-a3	-7.96203	3.06735	4.46329e-28	1.2487e-26
Fhl5	12.0502	2.53814	4.89282e-28	1.36541e-26
Pde10a	4.44271	1.06592	5.10702e-28	1.42158e-26
Capza3	12.0421	2.53018	5.50984e-28	1.52985e-26
Thegl	8.3017	2.90753	5.65154e-28	1.56525e-26
Ncam2	9.92602	0.449362	5.77709e-28	1.58017e-26
Adam26a	9.92602	0.449362	5.77709e-28	1.58017e-26
RGD1561795	9.92602	0.449362	5.77709e-28	1.58017e-26
Nxf3	9.92602	0.449362	5.77709e-28	1.58017e-26
Actrt1	9.92602	0.449362	5.77709e-28	1.58017e-26
Gstt4	12.0151	2.50332	8.22419e-28	2.2404e-26
Nipal1	-2.37156	4.13873	8.23155e-28	2.2404e-26
Slc9c1	12.0123	2.5006	8.56371e-28	2.32507e-26
Plcz1	12.0014	2.4897	1.00753e-27	2.72876e-26
Pabpc2	11.9986	2.48696	1.04952e-27	2.8355e-26
Pfkm	2.47736	3.56915	1.20681e-27	3.25248e-26
Odf4	8.24909	2.85539	1.23834e-27	3.32932e-26
Slc24a3	5.97462	0.629891	1.66069e-27	4.45397e-26
Otog	11.9565	2.44523	1.87371e-27	5.01307e-26
LOC498316	9.89072	0.415187	1.92749e-27	5.10739e-26
RGD1566134	9.89072	0.415187	1.92749e-27	5.10739e-26
Pla2g2c	9.89072	0.415187	1.92749e-27	5.10739e-26
LOC500990	9.89072	0.415187	1.92749e-27	5.10739e-26
Adh7	-2.27695	4.74261	2.06528e-27	5.45936e-26
RGD1565611	11.948	2.43674	2.12571e-27	5.60567e-26
Bpi	11.9422	2.43105	2.3132e-27	6.08554e-26
Fam71b	11.9336	2.42247	2.62748e-27	6.8959e-26
Txndc8	9.87876	0.403613	2.88827e-27	7.56234e-26
Tmem106b	-2.14557	7.18968	2.93514e-27	7.66685e-26
Tbc1d21	11.9249	2.41385	2.98666e-27	7.78297e-26
Spata22	5.95373	0.609886	3.49529e-27	9.06555e-26
Dynlrb2	5.95373	0.609886	3.49529e-27	9.06555e-26
Slc47a2	5.1457	0.772439	4.03929e-27	1.04519e-25
Spem1	11.9015	2.39058	4.21855e-27	1.08902e-25
LOC689757	-9.87731	0.400512	4.33411e-27	1.11624e-25
Aldoart2	11.8955	2.38471	4.60283e-27	1.18268e-25
Bbs1	2.33902	4.11652	4.69495e-27	1.20354e-25
Dydc2	6.7749	0.505027	4.95961e-27	1.26844e-25
Fam166a	11.8896	2.37881	5.02384e-27	1.28189e-25
Stpg2	5.94317	0.599778	5.07974e-27	1.29316e-25
Stk31	11.8806	2.36992	5.73236e-27	1.45259e-25
Dnali1	11.8806	2.36992	5.73236e-27	1.45259e-25
RGD1559903	9.85454	0.380183	6.51303e-27	1.64663e-25
Mycbpap	8.13077	2.73818	6.95772e-27	1.75503e-25
Dnajc5b	8.12144	2.72894	7.71869e-27	1.94254e-25
Ccdc24	11.8595	2.34895	7.8229e-27	1.95981e-25
Armc12	11.8564	2.34593	7.8229e-27	1.95981e-25
RGD1306195	11.8411	2.33073	9.7947e-27	2.43886e-25
Sncb	9.84227	0.368324	9.80146e-27	2.43886e-25
Hist1h2bo	9.84227	0.368324	9.80146e-27	2.43886e-25
RT1-A	6.7522	0.483199	1.08271e-26	2.688e-25
Pacs1	2.48888	3.28482	1.09798e-26	2.71978e-25
Pbsn	-8.14845	2.69926	1.21716e-26	3.00823e-25
Spata31a5	11.8256	2.31537	1.22917e-26	3.03113e-25
Fndc11	11.8194	2.30918	1.34693e-26	3.31411e-25
Slco6d1	11.8131	2.30297	1.47653e-26	3.62489e-25
Actl9	11.8036	2.29359	1.69589e-26	4.15418e-25
RGD1561517	7.3685	2.9361	1.91786e-26	4.68749e-25
Tdrd5	11.7941	2.28416	1.94954e-26	4.74387e-25
Dnajb8	11.7941	2.28416	1.94954e-26	4.74387e-25
Dnai2	7.36443	2.93208	2.03728e-26	4.93775e-25
LOC498971	11.7909	2.281	2.04265e-26	4.93775e-25
LOC689618	11.7909	2.281	2.04265e-26	4.93775e-25
Ppm1j	4.64903	0.860437	2.17787e-26	5.25311e-25
LOC680885	9.81743	0.344308	2.22946e-26	5.34246e-25
Abhd16b	9.81743	0.344308	2.22946e-26	5.34246e-25
Trim42	9.81743	0.344308	2.22946e-26	5.34246e-25
Ccdc60	11.7845	2.27466	2.24309e-26	5.36347e-25
Ttbk1	7.63083	2.79696	2.35129e-26	5.61002e-25
Etv3l	6.72914	0.461036	2.376e-26	5.65672e-25
Rasef	8.04449	2.65277	2.40955e-26	5.72424e-25
RT1-CE4	2.38257	3.64085	2.46698e-26	5.84806e-25
Tekt3	8.04202	2.65032	2.4992e-26	5.91174e-25
Ccdc185	11.7587	2.24902	3.27488e-26	7.72997e-25
Ccdc33	9.80484	0.332149	3.36984e-26	7.93713e-25
Znrf4	7.60147	2.76792	3.63227e-26	8.537e-25
Fam24a	4.83237	0.781781	3.95163e-26	9.26783e-25
Ccdc81	11.7455	2.23603	3.96671e-26	9.28346e-25
Ubtd1	2.32662	3.85625	4.7456e-26	1.10828e-24
Pramef27	9.79214	0.319886	5.10109e-26	1.18878e-24
Prss46	11.7156	2.20636	6.14299e-26	1.42857e-24
Ubxn11	8.72803	2.41685	6.37897e-26	1.48032e-24
Tchp	2.2426	4.36109	6.70854e-26	1.55353e-24
Ift122	2.27889	4.09981	6.97131e-26	1.611e-24
Fam71a	11.6987	2.18961	7.48198e-26	1.72539e-24
LOC498236	9.77933	0.307519	7.7333e-26	1.77223e-24
Defb33	9.77933	0.307519	7.7333e-26	1.77223e-24
Cstl1	9.77933	0.307519	7.7333e-26	1.77223e-24
Dpt	2.0694	7.96836	9.08814e-26	2.07839e-24
Sh3rf2	11.6781	2.16925	1.00905e-25	2.30286e-24
RT1-N2	5.85579	0.516261	1.05532e-25	2.40347e-24
Ifit1	11.6747	2.16582	1.06105e-25	2.41153e-24
RGD1562515	11.6712	2.1624	1.11585e-25	2.53086e-24
Deup1	6.76791	3.12788	1.12353e-25	2.54305e-24
Pwwp3a	2.21448	4.50251	1.13735e-25	2.56906e-24
Ccdc103	9.76641	0.295044	1.17414e-25	2.64673e-24
Erich2	7.24336	2.81246	1.1861e-25	2.66825e-24
Ccna1	11.6573	2.14859	1.36642e-25	3.0614e-24
Dnai1	11.6573	2.14859	1.36642e-25	3.0614e-24
Fam228a	8.67169	2.3611	1.45687e-25	3.25742e-24
Best1	11.6503	2.14164	1.51313e-25	3.36955e-24
Lrrc74a	11.6503	2.14164	1.51313e-25	3.36955e-24
Ubxn10	11.6432	2.13466	1.67639e-25	3.72557e-24
Dnajc5g	11.6397	2.13116	1.76482e-25	3.91421e-24
Sec1	9.75337	0.282461	1.78538e-25	3.92037e-24
Tex45	9.75337	0.282461	1.78538e-25	3.92037e-24
Nkapl	9.75337	0.282461	1.78538e-25	3.92037e-24
Pudp	9.75337	0.282461	1.78538e-25	3.92037e-24
Fam166c	9.75337	0.282461	1.78538e-25	3.92037e-24
Fkbp6	11.6361	2.12764	1.85814e-25	4.05589e-24
Tex37	11.6361	2.12764	1.85814e-25	4.05589e-24
Theg	11.6361	2.12764	1.85814e-25	4.05589e-24
Slco6b1	11.629	2.12059	2.06058e-25	4.48888e-24
RGD1562433	11.6254	2.11705	2.17032e-25	4.71862e-24
Lepr	-2.16532	4.80358	2.61627e-25	5.677e-24
RGD1563302	11.611	2.10281	2.67418e-25	5.77989e-24
LOC100910620	11.611	2.10281	2.67418e-25	5.77989e-24
Ccdc182	9.74021	0.269766	2.71898e-25	5.86522e-24
Cyp4a8	6.83003	2.97197	2.7965e-25	6.02067e-24
Spam1	11.5929	2.0848	3.48125e-25	7.46572e-24
Prss45	11.5929	2.0848	3.48125e-25	7.46572e-24
Nol4	9.72693	0.256959	4.14712e-25	8.87645e-24
Eln	-2.07067	5.96443	4.38026e-25	9.35729e-24
Ankef1	11.5744	2.06657	4.54629e-25	9.69317e-24
Tekt4	11.5707	2.0629	4.79744e-25	1.01696e-23
Zbbx	11.5707	2.0629	4.79744e-25	1.01696e-23
Dnai3	11.5707	2.0629	4.79744e-25	1.01696e-23
Fam161a	7.82626	2.43698	5.51498e-25	1.16683e-23
Arhgap20	7.82339	2.43414	5.7519e-25	1.21462e-23
Magea11	9.71352	0.244038	6.33521e-25	1.33524e-23
Fa2h	11.5482	2.04065	6.64237e-25	1.39731e-23
Tsacc	7.81182	2.42272	6.81129e-25	1.43011e-23
Lrrc43	5.79836	0.461496	7.31458e-25	1.53286e-23
Fam71d	7.80309	2.41409	7.7386e-25	1.61864e-23
Tmem247	11.5216	2.01426	9.2414e-25	1.92932e-23
LOC502684	11.5177	2.01045	9.76897e-25	2.0356e-23
Ccdc63	11.5139	2.00663	1.03281e-24	2.14805e-23
Lratd1	4.24122	0.877967	1.04749e-24	2.17448e-23
Prss37	11.5061	1.99896	1.1549e-24	2.39295e-23
LOC103691109	9.68633	0.217842	1.48534e-24	3.07184e-23
LOC500827	11.4826	1.9757	1.62033e-24	3.34474e-23
Ceacam6	11.4786	1.97179	1.71527e-24	3.53411e-23
Cetn1	7.05171	2.62335	1.85457e-24	3.81398e-23
RGD1311343	11.4707	1.96393	1.92302e-24	3.94737e-23
Rsph6a	7.73433	2.34618	2.01928e-24	4.13728e-23
Fbxo39	6.46335	3.0165	2.14482e-24	4.38635e-23
LOC367515	9.67255	0.204564	2.27975e-24	4.64505e-23
Mbd3l1	9.67255	0.204564	2.27975e-24	4.64505e-23
Pdzd9	4.51704	0.73675	2.58124e-24	5.24963e-23
Cdh23	4.14405	0.951679	2.58853e-24	5.25475e-23
Prss54	11.4466	1.94009	2.71946e-24	5.50029e-23
Nutm1	11.4466	1.94009	2.71946e-24	5.50029e-23
LOC682102	11.4425	1.93608	2.88267e-24	5.81973e-23
Rgs16	-6.34383	3.1558	2.971e-24	5.98709e-23
Fam178b	11.4385	1.93206	3.05615e-24	6.14744e-23
Dazl	11.4303	1.92398	3.43665e-24	6.90023e-23
Grin2c	5.75072	0.416136	3.52186e-24	7.05845e-23
Prss21	4.49716	0.718182	3.65623e-24	7.31445e-23
Prm3	11.4221	1.91586	3.86694e-24	7.708e-23
Fscb	11.4221	1.91586	3.86694e-24	7.708e-23
Rnf19b	2.227	3.80681	3.9579e-24	7.87507e-23
Btbd16	7.68765	2.30011	3.97986e-24	7.9045e-23
Ppp1r32	8.43569	2.12779	4.10556e-24	8.12488e-23
Fancd2os	8.43569	2.12779	4.10556e-24	8.12488e-23
Sppl2c	11.4138	1.90769	4.35383e-24	8.60077e-23
Tsga10ip	6.13832	3.27203	4.37849e-24	8.63401e-23
LOC100362783	6.56953	0.308029	4.48622e-24	8.83064e-23
Pnma8b	5.73855	0.404569	5.23391e-24	1.02657e-22
Mapk8ip2	5.73855	0.404569	5.23391e-24	1.02657e-22
Lama1	9.64457	0.177634	5.39627e-24	1.0528e-22
Smpx	9.64457	0.177634	5.39627e-24	1.0528e-22
Tex13c	9.64457	0.177634	5.39627e-24	1.0528e-22
Pex5l	11.3929	1.88706	5.87286e-24	1.14376e-22
LOC500124	2.18285	4.02629	6.16138e-24	1.19783e-22
Rsph10b	6.38805	2.94245	6.30869e-24	1.22431e-22
Slc4a4	-2.13679	4.3346	6.76689e-24	1.31092e-22
Prss58	6.55649	0.295559	6.77997e-24	1.31115e-22
RGD1309106	11.376	1.87034	7.48356e-24	1.44215e-22
Cst8	11.376	1.87034	7.48356e-24	1.44215e-22
Zswim2	8.39231	2.08496	7.6803e-24	1.47749e-22
Dmrtc2	11.3718	1.86613	7.95432e-24	1.52753e-22
Asb4	9.63037	0.163979	8.32242e-24	1.59544e-22
Rnf133	6.21183	3.08528	8.35628e-24	1.59915e-22
Spata32	11.3675	1.8619	8.45612e-24	1.61266e-22
Ptpn20	11.3675	1.8619	8.45612e-24	1.61266e-22
LOC690206	11.3632	1.85767	8.99109e-24	1.71172e-22
Ank1	6.58128	2.72701	9.87542e-24	1.87684e-22
Spata31d1	4.17673	0.818194	1.05931e-23	2.00977e-22
RT1-CE15	-2.11862	4.40371	1.11187e-23	2.10586e-22
Zpbp	6.56943	2.71536	1.17436e-23	2.21724e-22
Cfap52	7.613	2.22648	1.1747e-23	2.21724e-22
Plaat1	6.34258	2.89778	1.22944e-23	2.31661e-22
RGD1565212	11.3372	1.83199	1.30384e-23	2.4526e-22
Nfil3	-2.10214	4.50229	1.37274e-23	2.5778e-22
Fam71f2	11.3328	1.82767	1.388e-23	2.59762e-22
Prss44	11.3328	1.82767	1.388e-23	2.59762e-22
Reep2	6.90535	2.47917	1.5091e-23	2.81946e-22
Zfp474	11.3196	1.81462	1.57382e-23	2.93043e-22
Morc2b	11.3196	1.81462	1.57382e-23	2.93043e-22
Mns1	6.3193	2.87491	1.7295e-23	3.21488e-22
Ttc29	8.32854	2.02201	1.92458e-23	3.57149e-22
LOC691286	9.60155	0.136274	1.98926e-23	3.68532e-22
Tesmin	6.52839	2.67501	2.13848e-23	3.95511e-22
Txndc2	11.2928	1.78816	2.30421e-23	4.25448e-22
Cldnd2	4.6399	0.601035	2.34694e-23	4.32613e-22
LOC301165	11.2883	1.7837	2.45694e-23	4.52134e-22
Armc3	7.55523	2.16953	2.57614e-23	4.7328e-22
Spag4	6.01486	3.15093	2.63108e-23	4.82568e-22
Selenov	11.2655	1.76121	3.3961e-23	6.21846e-22
Bckdhb	-1.96321	6.56505	3.70519e-23	6.77318e-22
Ttc30a1	7.10838	2.2814	4.22102e-23	7.70336e-22
Lrrc10b	9.57215	0.108026	4.78645e-23	8.6921e-22
Cst9l	9.57215	0.108026	4.78645e-23	8.6921e-22
Fam186b	9.57215	0.108026	4.78645e-23	8.6921e-22
Col16a1	2.19722	3.62444	5.62707e-23	1.02018e-21
Adam30	11.2283	1.72447	5.75795e-23	1.0422e-21
Glb1l3	7.49867	2.1138	5.81442e-23	1.05069e-21
Lrrc23	6.60318	2.49301	6.45227e-23	1.16405e-21
Ccdc42	11.2189	1.71513	6.58342e-23	1.18577e-21
Tmc5	11.2141	1.71044	7.04166e-23	1.26624e-21
Znf474	9.55722	0.093692	7.44334e-23	1.33195e-21
Prok2	9.55722	0.093692	7.44334e-23	1.33195e-21
LOC500876	9.55722	0.093692	7.44334e-23	1.33195e-21
Daw1	11.2094	1.70574	7.53335e-23	1.34587e-21
Zbtb16	-2.1424	3.84933	7.83474e-23	1.39558e-21
Galnt3	6.79177	2.36744	7.83692e-23	1.39558e-21
Magi2	11.2046	1.70102	8.06102e-23	1.43317e-21
LOC365778	7.46953	2.08511	8.83592e-23	1.56841e-21
LOC100302465	11.195	1.69153	9.23559e-23	1.63672e-21
LOC259244	11.1901	1.68677	9.88868e-23	1.74965e-21
Mfap3l	2.23234	3.36498	1.04753e-22	1.85048e-21
Tcam1	11.1804	1.67718	1.13439e-22	1.9975e-21
Cldn11	11.1804	1.67718	1.13439e-22	1.9975e-21
Tex26	9.54213	0.0792142	1.15947e-22	2.03193e-21
Slc26a7	9.54213	0.0792142	1.15947e-22	2.03193e-21
Nxf7	9.54213	0.0792142	1.15947e-22	2.03193e-21
Acsl6	11.1706	1.66754	1.30243e-22	2.27883e-21
Poteg	11.1558	1.65295	1.6049e-22	2.80362e-21
Ttc21b	2.10886	3.97153	1.77414e-22	3.09436e-21
Tmeff1	9.52688	0.0645895	1.80922e-22	3.15056e-21
LOC690784	7.41708	2.03348	1.87404e-22	3.25829e-21
Hist1h2bd	5.62422	0.296073	1.96516e-22	3.41133e-21
Lrrc18	6.36796	2.51749	2.12091e-22	3.67591e-21
Srrm5	5.97589	2.85398	2.41353e-22	4.17651e-21
Ccdc183	8.1447	1.84078	2.5161e-22	4.34717e-21
Rnf151	5.69082	3.24338	2.55818e-22	4.41297e-21
Sycp1	7.38623	2.00312	2.75601e-22	4.7468e-21
Irf7	3.09827	5.006	3.01451e-22	5.18392e-21
Tryx5	11.1054	1.60322	3.26645e-22	5.60843e-21
Lrp6	-1.92895	6.0029	3.36099e-22	5.76176e-21
Tmem232	7.37055	1.9877	3.44602e-22	5.89836e-21
Slc35f2	3.72525	0.968467	3.61106e-22	6.17127e-21
Hyal6	11.0899	1.58797	4.06091e-22	6.91861e-21
Ccdc116	11.0847	1.58284	4.06091e-22	6.91861e-21
Clybl	-2.11514	3.78025	4.312e-22	7.33506e-21
Acmsd	-2.18466	3.38515	4.41698e-22	7.50205e-21
Lyzl4	9.4959	0.0348878	4.42801e-22	7.50923e-21
Slc7a11	5.59754	0.270813	4.46514e-22	7.56056e-21
Ranbp17	1.99341	4.83507	4.52948e-22	7.65775e-21
Allc	5.72214	3.08378	4.66743e-22	7.87888e-21
LOC288521	11.0743	1.57254	4.70082e-22	7.92312e-21
Atp7b	-3.05314	5.38778	4.80001e-22	8.07794e-21
Iqcf5	11.0585	1.55696	5.86532e-22	9.8557e-21
Espn	7.3306	1.94842	6.08504e-22	1.02093e-20
MGC112692	11.0532	1.55172	6.31749e-22	1.05672e-20
Pdha2	11.0532	1.55172	6.31749e-22	1.05672e-20
Spetex-2A	5.58401	0.258015	6.74476e-22	1.12477e-20
Spag6	5.58401	0.258015	6.74476e-22	1.12477e-20
Insl3	6.63846	2.21687	6.81227e-22	1.13431e-20
Zfp385d	9.48015	0.0198044	6.94552e-22	1.15476e-20
Akr1c12	1.88724	7.56173	6.96701e-22	1.15659e-20
Ace3	11.0425	1.5412	7.3346e-22	1.21578e-20
Il11	4.78077	0.428551	7.4142e-22	1.22345e-20
Lhb	4.78077	0.428551	7.4142e-22	1.22345e-20
Spink8	4.78077	0.428551	7.4142e-22	1.22345e-20
Cox6b2	5.68643	3.04891	7.6349e-22	1.25799e-20
Usp44	6.27469	2.42606	7.82461e-22	1.28732e-20
Ccdc40	11.0317	1.5306	8.52407e-22	1.40031e-20
Shroom3	2.05733	4.07933	8.62921e-22	1.41547e-20
Vash2	5.88395	2.76407	9.159e-22	1.50014e-20
Spaca9	11.0263	1.52527	9.19282e-22	1.50122e-20
Acrv1	11.0263	1.52527	9.19282e-22	1.50122e-20
Rnf148	6.13871	2.50953	9.59503e-22	1.56459e-20
Paqr5	6.13318	2.50412	9.98457e-22	1.6257e-20
Eppin	5.57035	0.245102	1.02026e-21	1.65875e-20
Ifi27l2b	1.87737	7.66625	1.05317e-21	1.70974e-20
Tspan17	3.86855	0.844825	1.09639e-21	1.77728e-20
Zfp36l1	-1.87346	7.88411	1.14848e-21	1.85898e-20
Lrriq3	5.6576	3.02078	1.16035e-21	1.87545e-20
Hypm	11.0045	1.50374	1.24676e-21	2.01216e-20
RGD1309139	8.02673	1.72466	1.25246e-21	2.01841e-20
Tssk1b	6.01388	2.57559	1.32085e-21	2.12551e-20
Fam243a	10.9989	1.49831	1.34633e-21	2.16335e-20
Cap2	7.26428	1.88324	1.55957e-21	2.50236e-20
Prkcq	10.9879	1.48739	1.57122e-21	2.51373e-20
Arrdc5	10.9879	1.48739	1.57122e-21	2.51373e-20
Samd13	5.84167	2.72275	1.63143e-21	2.60627e-20
Actl9b	9.43186	-0.0264159	1.71791e-21	2.72468e-20
Spdye4	9.43186	-0.0264159	1.71791e-21	2.72468e-20
Hfm1	9.43186	-0.0264159	1.71791e-21	2.72468e-20
Cdnf	9.43186	-0.0264159	1.71791e-21	2.72468e-20
Sel1l2	9.43186	-0.0264159	1.71791e-21	2.72468e-20
Lrrc6	10.9767	1.47638	1.83567e-21	2.90727e-20
Tssk6	6.36173	2.25615	1.99833e-21	3.16035e-20
Nme8	6.5588	2.13874	2.02477e-21	3.19757e-20
Prr19	10.9654	1.46529	2.14698e-21	3.38571e-20
Smim23	10.9541	1.45412	2.51387e-21	3.95863e-20
MGC95210	2.08563	3.67206	2.6775e-21	4.21028e-20
Lrrc52	9.41539	-0.0421577	2.70903e-21	4.2417e-20
Celf5	9.41539	-0.0421577	2.70903e-21	4.2417e-20
Map7d2	9.41539	-0.0421577	2.70903e-21	4.2417e-20
Psma8	10.9426	1.44285	2.94679e-21	4.60745e-20
Cd14	-1.88105	5.93953	3.23386e-21	5.04912e-20
Dynlt1	2.15203	3.29936	3.42294e-21	5.33679e-20
Lrrc9	7.20806	1.82803	3.45417e-21	5.37659e-20
Lkaaear1	10.9311	1.4315	3.45823e-21	5.37659e-20
Ccdc27	4.13147	0.591708	3.47895e-21	5.40119e-20
Man2a2	1.94668	4.8201	3.93736e-21	6.10429e-20
Stpg1	10.9194	1.42006	4.06314e-21	6.29045e-20
Myorg	-2.08239	3.603	4.09316e-21	6.32804e-20
Mapk15	6.15291	2.30686	4.2921e-21	6.6263e-20
Drc7	10.9136	1.4143	4.40613e-21	6.79284e-20
Efcab3	7.18135	1.80182	4.72634e-21	7.27632e-20
LOC690352	10.9077	1.40852	4.77949e-21	7.34789e-20
Dcdc2c	5.51438	0.192265	5.41877e-21	8.3173e-20
Cfap45	5.75571	2.63886	5.42514e-21	8.3173e-20
Llcfc1	10.8959	1.39689	5.62887e-21	8.61765e-20
Misp3	7.16781	1.78853	5.71697e-21	8.74038e-20
Ypel2	-2.01001	4.02964	5.79557e-21	8.84828e-20
Ccdc166	9.38189	-0.0741662	6.77328e-21	1.03267e-19
Spdya	7.15414	1.77512	6.9266e-21	1.05458e-19
Naa11	3.63624	0.887687	7.94228e-21	1.20756e-19
RT1-N3	2.12856	3.29793	8.05384e-21	1.22283e-19
Ly6g6c	5.50005	0.178747	8.25599e-21	1.2518e-19
Bcl2l14	10.8659	1.36741	8.51812e-21	1.28977e-19
Clhc1	6.10445	2.2595	8.56545e-21	1.29516e-19
Acss3	-1.84585	6.48278	8.95287e-21	1.35188e-19
Ccdc87	7.13571	1.75705	8.96996e-21	1.35261e-19
Tcea2	5.3744	3.25335	9.33373e-21	1.40554e-19
Insl6	7.13107	1.75249	9.57333e-21	1.4377e-19
Uchl1	7.13107	1.75249	9.57333e-21	1.4377e-19
Krtcap3	3.96393	0.622402	9.98647e-21	1.49566e-19
Tsx	3.96393	0.622402	9.98647e-21	1.49566e-19
Slc16a4	-1.84501	6.39589	1.00404e-20	1.5017e-19
Odf3	7.12641	1.74792	1.02192e-20	1.52638e-19
Srcin1	5.78441	2.51783	1.03335e-20	1.54135e-19
Sphk1	9.36484	-0.0904409	1.07395e-20	1.5933e-19
Fhod3	9.36484	-0.0904409	1.07395e-20	1.5933e-19
Ccdc184	9.36484	-0.0904409	1.07395e-20	1.5933e-19
Mlph	9.36484	-0.0904409	1.07395e-20	1.5933e-19
Lpcat2b	10.8476	1.34942	1.0963e-20	1.62427e-19
Cst13	10.8353	1.33731	1.29923e-20	1.92234e-19
Cacna1h	7.10762	1.7295	1.32948e-20	1.96446e-19
RGD1560775	7.10288	1.72486	1.42056e-20	2.09623e-19
Pyroxd2	2.93343	5.18281	1.43328e-20	2.11218e-19
RGD1562726	4.24634	0.485464	1.44703e-20	2.12958e-19
Ccdc169	10.8166	1.31894	1.68031e-20	2.46632e-19
MGC114499	10.8103	1.31277	1.68031e-20	2.46632e-19
Sparcl1	-1.99872	3.9278	1.7416e-20	2.55288e-19
Spaca4	10.804	1.30657	1.83195e-20	2.67464e-19
RT1-CE2	10.804	1.30657	1.83195e-20	2.67464e-19
Cst12	10.804	1.30657	1.83195e-20	2.67464e-19
Spem2	7.08378	1.70613	1.85541e-20	2.70531e-19
Tppp2	4.43032	0.406003	1.96474e-20	2.86094e-19
Dusp15	5.37529	3.10388	1.96929e-20	2.86379e-19
Cpa5	10.7977	1.30034	1.99794e-20	2.90162e-19
Ift74	2.0141	3.78246	2.4493e-20	3.55246e-19
Mak	7.05955	1.68238	2.60256e-20	3.76977e-19
Cct8l1	6.37282	1.95669	2.67171e-20	3.86486e-19
Scp2d1	10.7721	1.27516	2.8363e-20	4.09758e-19
Slc12a3	3.77177	0.756591	2.84682e-20	4.1074e-19
Wdr31	2.08129	3.34471	2.8661e-20	4.12981e-19
Slc27a6	4.22232	0.463335	3.05164e-20	4.39141e-19
Celf3	7.79098	1.49309	3.12848e-20	4.49611e-19
Dusp1	1.82014	6.3598	3.24413e-20	4.65625e-19
Adam6a	6.35652	1.94077	3.35967e-20	4.81582e-19
Plk3	1.9944	3.84107	3.37943e-20	4.83786e-19
Fbxo36	7.0349	1.65824	3.66971e-20	5.24659e-19
LOC100911360	10.7525	1.25598	3.70234e-20	5.28638e-19
Exd1	4.65316	0.309558	3.73511e-20	5.32628e-19
Gda	-1.94242	4.21514	3.75881e-20	5.35315e-19
LOC316124	10.746	1.24952	4.04912e-20	5.75916e-19
Fam221a	4.21015	0.452142	4.43873e-20	6.30517e-19
Lpin1	-1.79507	7.62304	4.49122e-20	6.37153e-19
RGD1359449	6.13831	2.0377	4.53723e-20	6.42852e-19
Ccno	10.7327	1.23654	4.84847e-20	6.86068e-19
Cdca5	5.97387	2.13204	5.19294e-20	7.33869e-19
Spata6l	7.00982	1.63368	5.20243e-20	7.34269e-19
Cfap97d1	10.7261	1.23	5.30843e-20	7.46363e-19
Rnf17	10.7261	1.23	5.30843e-20	7.46363e-19
Mgat4d	10.7261	1.23	5.30843e-20	7.46363e-19
Tekt5	7.00475	1.62872	5.58224e-20	7.83861e-19
Lexm	10.7194	1.22343	5.81419e-20	8.15392e-19
Actrt3	6.31496	1.90016	6.02067e-20	8.43277e-19
Slc9b1	10.7127	1.21683	6.37051e-20	8.88888e-19
RGD1561560	10.7127	1.21683	6.37051e-20	8.88888e-19
Slco6c1	10.7127	1.21683	6.37051e-20	8.88888e-19
LOC100912214	5.73233	2.3009	6.77764e-20	9.445e-19
Fbxo24	5.64584	2.38288	7.14366e-20	9.94249e-19
Phf7	2.85023	5.61814	7.45937e-20	1.03688e-18
Sun5	10.6991	1.20355	7.65665e-20	1.06296e-18
Mettl7b	1.78586	7.32477	7.78694e-20	1.07969e-18
Cpne3	-1.96039	3.92231	8.0207e-20	1.11071e-18
Spef2	10.6923	1.19686	8.39886e-20	1.16161e-18
Ccdc151	6.96876	1.5935	8.5603e-20	1.18246e-18
Glt6d1	10.6786	1.18338	1.01179e-19	1.39586e-18
Katnb1	1.98519	3.68722	1.03893e-19	1.43152e-18
Prkar2a	-1.87414	4.70023	1.04649e-19	1.44013e-18
Necab3	3.77442	0.612797	1.05683e-19	1.45255e-18
Apol9a	1.87343	4.71474	1.06119e-19	1.45672e-18
Kirrel3	5.4109	0.0948691	1.06529e-19	1.46054e-18
Capn11	5.46783	2.4937	1.27668e-19	1.74818e-18
Chchd6	1.96616	3.80179	1.29781e-19	1.77491e-18
RGD1561552	10.6577	1.16293	1.34177e-19	1.83275e-18
Gnao1	6.20186	-0.0415133	1.37785e-19	1.8797e-18
RGD1305298	7.68112	1.38542	1.41949e-19	1.93412e-18
RGD1305207	10.6507	1.15605	1.47533e-19	2.00773e-18
Nup210l	5.89629	2.05645	1.5472e-19	2.10294e-18
Cfap300	5.39549	0.0804026	1.6401e-19	2.22646e-18
Dnaaf3	6.92113	1.54691	1.6515e-19	2.23918e-18
Iqca1l	7.66905	1.3736	1.67472e-19	2.26508e-18
Fbxl13	7.66905	1.3736	1.67472e-19	2.26508e-18
Micalcl	5.22004	2.95325	1.72144e-19	2.32541e-18
G6pc3	1.95628	3.80519	1.83523e-19	2.4761e-18
Ugt2b1	-1.75652	8.81535	1.84571e-19	2.48719e-18
Penk	10.6295	1.13521	1.96604e-19	2.64289e-18
RGD1309049	10.6295	1.13521	1.96604e-19	2.64289e-18
Dclk3	-5.39288	2.5985	2.04298e-19	2.74297e-18
Ccdc172	10.6223	1.12819	2.16532e-19	2.90016e-18
Fam170a	10.6223	1.12819	2.16532e-19	2.90016e-18
Enkur	5.49274	2.383	2.20589e-19	2.95091e-18
Tmem202	4.91398	0.165663	2.32121e-19	3.10142e-18
Cd109	3.17928	1.04682	2.40657e-19	3.21158e-18
Serp2	3.86215	0.529608	2.45427e-19	3.26762e-18
Ssmem1	5.36594	2.51817	2.4545e-19	3.26762e-18
Osbp2	5.04841	3.19776	2.72273e-19	3.62034e-18
RGD1559578	10.6006	1.10694	2.9001e-19	3.85154e-18
Spock2	3.38812	0.880048	2.93534e-19	3.89365e-18
Tssk4	4.33982	0.322414	2.97068e-19	3.93579e-18
Smok2a	10.5933	1.09979	3.19951e-19	4.23388e-18
Wfdc6a	4.8992	0.151893	3.52734e-19	4.65626e-18
MGC94891	10.586	1.0926	3.53137e-19	4.65626e-18
Lmntd1	10.586	1.0926	3.53137e-19	4.65626e-18
Slfnl1	5.29252	2.56058	3.58865e-19	4.72613e-18
Dmrtb1	10.5786	1.08537	3.89938e-19	5.1249e-18
Zdhhc19	5.36417	0.0510271	3.9054e-19	5.1249e-18
Dmc1	5.36417	0.0510271	3.9054e-19	5.1249e-18
Tmc7	6.85507	1.48236	4.09273e-19	5.36435e-18
Rbm20	4.57079	0.233146	4.16412e-19	5.45144e-18
Ddi1	10.5712	1.07811	4.30765e-19	5.63265e-18
Tex21	3.58492	0.720115	4.52701e-19	5.91247e-18
Bcl3	2.79178	5.24746	4.70957e-19	6.14362e-18
Prkcd	1.88973	4.14671	4.73253e-19	6.16627e-18
Strada	2.00138	3.34522	4.87493e-19	6.34431e-18
Wdr35	1.91101	3.95793	4.90212e-19	6.37217e-18
Atp10a	3.15376	1.02432	5.67145e-19	7.35487e-18
Tff3	-3.06979	1.03929	5.67145e-19	7.35487e-18
Isyna1	1.82621	4.79266	5.86343e-19	7.5949e-18
Git1	1.76509	5.88546	5.90168e-19	7.63547e-18
Ccdc89	6.82087	1.44897	6.53552e-19	8.44561e-18
Ydjc	3.82657	0.497301	7.25821e-19	9.36853e-18
Ropn1	4.98461	3.07538	8.51205e-19	1.09741e-17
Jakmip1	4.10898	0.359326	9.24685e-19	1.18936e-17
LOC498933	4.10898	0.359326	9.24685e-19	1.18936e-17
Sycp3	1.84878	4.3606	9.55419e-19	1.22746e-17
Dnajb7	4.97322	3.06439	1.00024e-18	1.28354e-17
Ogdhl	3.35018	0.846245	1.0104e-18	1.29507e-17
Nsun7	7.5292	1.23681	1.0282e-18	1.31636e-17
Dusp6	-1.8145	4.72103	1.05754e-18	1.35235e-17
Dhrs7l1	2.76105	5.20047	1.07291e-18	1.37042e-17
Zfp541	4.94976	3.10255	1.07967e-18	1.37745e-17
Ybx3	1.72978	6.89304	1.14028e-18	1.4531e-17
Dipk2a	-1.81022	4.75667	1.17139e-18	1.49102e-17
LOC688553	4.09582	0.347292	1.35823e-18	1.72685e-17
MGC105649	5.51481	2.08964	1.36862e-18	1.73805e-17
Dusp13	5.35922	2.2536	1.37736e-18	1.74714e-17
Phactr1	4.28544	0.272381	1.43912e-18	1.82338e-17
Klf12	-1.82501	4.4735	1.51153e-18	1.91293e-17
Loxl4	-1.85962	4.07174	1.65655e-18	2.09406e-17
Tmem125	-1.80164	4.72154	1.78064e-18	2.24833e-17
Spata33	5.33232	2.22758	2.00532e-18	2.52913e-17
Tpd52l3	5.28276	-0.0251407	2.25597e-18	2.83877e-17
Tex43	5.28276	-0.0251407	2.25597e-18	2.83877e-17
Lrrc1	5.84122	1.7485	2.52379e-18	3.17214e-17
Ica1l	6.70064	1.33172	3.35351e-18	4.21022e-17
Aard	5.44612	2.02312	3.36679e-18	4.22208e-17
Cldn1	-1.82025	4.27129	3.51268e-18	4.39716e-17
Msh5	3.31122	0.81163	3.51438e-18	4.39716e-17
Pnma1	6.69436	1.3256	3.65106e-18	4.563e-17
Hormad1	5.43435	2.01173	3.96163e-18	4.94553e-17
Dyrk1b	1.84068	4.06511	3.9865e-18	4.97095e-17
Foxn3	-1.79012	4.59843	4.04081e-18	5.03298e-17
Xbp1	-1.68613	8.71813	4.04995e-18	5.03867e-17
Tango2	-5.09539	2.51384	4.10645e-18	5.1032e-17
Klc3	3.09241	0.970425	4.27218e-18	5.30318e-17
Ndrg4	3.18765	0.889066	4.61786e-18	5.72584e-17
Ric3	3.30132	0.802845	4.80721e-18	5.95392e-17
Trpm3	3.35669	0.748601	4.81561e-18	5.95763e-17
Svop	4.48344	0.152459	4.86162e-18	6.00781e-17
Syngr4	5.14821	2.30765	4.9815e-18	6.14905e-17
Ces2e	-1.68384	8.05085	5.11608e-18	6.30812e-17
Ift172	1.83157	4.06239	5.41955e-18	6.67483e-17
Ablim3	-1.82098	4.15937	5.44859e-18	6.7031e-17
Ctnna2	6.65608	1.28833	5.61259e-18	6.89717e-17
Id4	-1.76326	4.84071	6.15582e-18	7.55631e-17
Zkscan1	-1.85679	3.83078	6.35499e-18	7.7921e-17
Msi1	3.49948	0.643458	6.43275e-18	7.87869e-17
Dnaaf4	3.75265	0.430432	6.51482e-18	7.97035e-17
Slc22a25	-3.27428	0.719823	6.59068e-18	8.05422e-17
Fam229a	5.31337	2.06061	6.84583e-18	8.35676e-17
Mob1b	-1.77984	4.54156	7.03272e-18	8.57541e-17
Kif2c	4.76251	3.0368	8.84996e-18	1.07793e-16
C1galt1	-1.85681	3.73267	9.23044e-18	1.12304e-16
Rhcg	6.61675	1.25006	9.50885e-18	1.15563e-16
Ddhd1	1.81264	4.12431	9.95774e-18	1.20886e-16
Ccsap	3.06529	0.946694	1.02334e-17	1.24096e-16
Pbx4	6.61009	1.24359	1.03949e-17	1.25916e-16
LOC498675	4.89262	2.7143	1.08799e-17	1.31645e-16
Map1a	3.52095	0.530487	1.15639e-17	1.39769e-16
RGD1311084	5.57449	1.74411	1.18634e-17	1.43232e-16
Wdr93	3.39711	0.673083	1.27085e-17	1.531e-16
Tubb3	3.39711	0.673083	1.27085e-17	1.531e-16
LOC363337	6.57632	1.21076	1.63174e-17	1.96361e-16
Rwdd2a	3.85087	0.335658	1.70844e-17	2.05174e-16
Irs1	-1.74859	4.65151	1.7087e-17	2.05174e-16
St3gal1	-1.73126	4.89855	1.83009e-17	2.19511e-16
Nasp	2.60053	6.25848	1.92828e-17	2.31037e-16
Ybx1-ps3	1.88285	3.4433	1.97856e-17	2.36804e-16
Tsga10	4.61952	3.19665	2.07931e-17	2.48593e-16
Baiap3	3.59773	0.45353	2.19043e-17	2.61593e-16
Sugp2	1.8172	3.89432	2.21999e-17	2.64838e-16
Zmynd15	4.90752	2.39243	2.34997e-17	2.80041e-16
Ovol1	4.18504	0.180415	2.38396e-17	2.83784e-16
Tsnaxip1	4.86017	2.43865	2.76961e-17	3.29336e-16
Dnajb13	4.89219	2.37772	2.78383e-17	3.3067e-16
Fbxo43	5.65538	1.56845	2.96249e-17	3.51513e-16
Zbtb32	5.84568	1.4438	3.32279e-17	3.9384e-16
Hsd3b1	6.52059	1.15663	3.42352e-17	4.05344e-16
Ucma	4.17011	0.166785	3.57748e-17	4.23117e-16
LOC684871	1.65219	6.4271	4.10679e-17	4.852e-16
Lyzl1	6.50632	1.14277	4.13649e-17	4.88186e-16
Ddx20	1.74346	4.44494	4.32306e-17	5.09658e-16
Dnm3	6.49913	1.13579	4.54962e-17	5.35795e-16
Izumo1	5.62285	1.53701	4.59208e-17	5.40218e-16
Nox4	5.81619	1.41526	4.9369e-17	5.80165e-16
Dhfr	1.70332	4.95035	5.18326e-17	6.08468e-16
Ppm1d	1.84461	3.49399	5.1901e-17	6.08622e-16
Wt1	2.88921	1.01008	5.81699e-17	6.8141e-16
Prss39	5.45589	1.62955	5.9391e-17	6.94975e-16
Rnf144b	-1.65685	5.77102	6.01754e-17	7.03407e-16
Cdyl	1.87086	3.33385	6.17425e-17	7.20962e-16
Riiad1	5.7982	1.39787	6.2822e-17	7.32015e-16
Rsph1	5.7982	1.39787	6.2822e-17	7.32015e-16
Stkld1	6.47	1.10754	6.68556e-17	7.7772e-16
Rab38	-1.84836	3.40407	6.68855e-17	7.7772e-16
RGD1560958	5.58395	1.49945	7.74325e-17	8.99408e-16
Lekr1	5.42991	1.60449	7.85924e-17	9.1192e-16
Mt1	1.60592	10.3487	1.03214e-16	1.1961e-15
Art3	4.58185	2.86389	1.03301e-16	1.1961e-15
Rangrf	1.73938	4.18322	1.09513e-16	1.2667e-15
Ppp1r3c	1.62214	6.81109	1.10509e-16	1.27688e-15
Mthfd1	-1.61273	7.68221	1.1217e-16	1.29471e-15
LOC360479	4.58865	2.81439	1.19527e-16	1.37819e-15
Dbil5	4.713	2.38387	1.29331e-16	1.48967e-15
Akr1c13	-1.62123	6.52137	1.34389e-16	1.54632e-15
Atl3	-1.63421	5.85217	1.38228e-16	1.58883e-15
Il6st	-1.60143	8.84111	1.40841e-16	1.61718e-15
Catsperd	4.89936	2.06842	1.45826e-16	1.67268e-15
Csdc2	3.92776	0.194468	1.49461e-16	1.71202e-15
Ttyh1	5.38193	1.55827	1.49567e-16	1.71202e-15
Lmntd2	4.71782	2.46974	1.68861e-16	1.93086e-15
Spatc1l	4.93685	1.9814	1.75401e-16	2.00357e-15
Fsip1	4.93278	1.97751	1.8534e-16	2.11491e-15
Gpr160	5.14758	1.73529	1.86612e-16	2.12723e-15
Phc1	1.74831	3.94906	1.93857e-16	2.20752e-15
Kcnj9	3.42238	0.442726	1.98623e-16	2.25946e-15
Aldh1a2	4.78237	2.17467	2.04506e-16	2.32398e-15
Abcg3l4	1.62453	5.83657	2.13456e-16	2.4232e-15
Ccdc65	4.47049	2.96217	2.16379e-16	2.45385e-15
Pdilt	4.48203	2.87458	2.64167e-16	2.99271e-15
Kif3b	1.67601	4.68753	2.76253e-16	3.12642e-15
Pcsk4	1.74768	3.87908	2.77426e-16	3.13648e-15
Prr22	4.71537	2.20846	2.99407e-16	3.38152e-15
Dpep3	4.95868	1.86789	3.04893e-16	3.43996e-15
Fbn2	4.94543	1.8552	3.43402e-16	3.87047e-15
Ren	-1.78495	3.51887	3.70445e-16	4.171e-15
Morn4	4.82478	1.99705	3.79954e-16	4.27371e-15
Cps1	-1.57164	11.6724	4.05989e-16	4.56189e-15
Trim37	2.5198	5.05585	4.5572e-16	5.11548e-15
Gsta5	-1.57354	8.37588	4.74117e-16	5.31657e-15
Spats1	2.94153	0.839095	4.76656e-16	5.33961e-15
Mt2A	1.56877	9.97786	4.84819e-16	5.42554e-15
Egfr	-1.58207	6.9141	5.25826e-16	5.87848e-15
Alg10	-1.71453	3.96796	5.39589e-16	6.02623e-15
Ptch1	-1.76664	3.5284	5.54325e-16	6.18454e-15
Satl1	3.59237	0.286606	5.82806e-16	6.49111e-15
Elmod3	1.80851	3.30004	5.82981e-16	6.49111e-15
Efcab1	3.3836	0.408389	5.85099e-16	6.50156e-15
Psca	3.3836	0.408389	5.85099e-16	6.50156e-15
Pknox2	2.93155	0.830476	6.42889e-16	7.13652e-15
Clba1	5.05323	1.64479	6.60703e-16	7.3269e-15
Defb36	3.46663	0.336659	8.59188e-16	9.51842e-15
Ptprv	4.94602	1.70752	8.94851e-16	9.90356e-15
Lrrc34	5.11403	1.51612	1.04093e-15	1.15088e-14
Cers3	5.23361	1.41575	1.073e-15	1.18514e-14
Lyar	2.46773	5.41883	1.09037e-15	1.20312e-14
Tmbim7	4.225	3.21071	1.29413e-15	1.42652e-14
Ugt1a5	-2.45136	5.58356	1.33677e-15	1.47205e-14
Xiap	-1.63776	4.61163	1.34793e-15	1.48285e-14
Inmt	1.71344	3.76982	1.35806e-15	1.49251e-14
Hrob	2.9012	0.804305	1.58227e-15	1.73719e-14
Bco1	-1.66566	4.18463	1.60204e-15	1.75715e-14
Prelid2	-1.64367	4.42863	1.65796e-15	1.81667e-14
Inhbb	3.54936	0.248291	1.83204e-15	2.00542e-14
Myef2	1.6861	3.97639	1.84778e-15	2.02065e-14
Actl7a	4.21833	3.09831	1.87836e-15	2.05205e-14
Ppp1r36	4.51157	2.19201	1.89667e-15	2.07e-14
Fam3d	3.22465	0.520689	1.91624e-15	2.08929e-14
Acadsb	-1.55738	6.30968	2.00187e-15	2.1805e-14
Lss	-1.55134	6.39838	2.39015e-15	2.60086e-14
Zhx3	-1.63133	4.47135	2.40675e-15	2.61633e-14
Ppp1r15a	1.65103	4.23341	2.48291e-15	2.69647e-14
Cct6b	4.29305	2.7454	2.7639e-15	2.99866e-14
Jpt1	1.64596	4.21183	3.14594e-15	3.40981e-14
Afp	-1.59764	4.87933	3.1929e-15	3.4573e-14
Trim17	4.25659	2.80618	3.26345e-15	3.52957e-14
Sort1	1.63915	4.26614	3.26604e-15	3.52957e-14
Azin2	4.12925	3.21919	3.55456e-15	3.8376e-14
Lifr	-1.67045	3.88737	3.80134e-15	4.10001e-14
Lrrc36	4.91322	1.51096	3.92018e-15	4.22406e-14
Ccdc114	5.27761	1.20494	4.04586e-15	4.35523e-14
Svil	-1.64709	4.08333	4.42604e-15	4.75983e-14
Alpl	1.63164	4.2467	4.64823e-15	4.9939e-14
Evc2	2.8989	0.722431	4.65676e-15	4.99819e-14
Arid3a	2.67681	0.956295	4.91373e-15	5.2659e-14
Dpp6	4.81202	1.57964	4.91573e-15	5.2659e-14
LOC497940	4.1212	3.11282	5.04878e-15	5.40317e-14
Spata1	4.11932	3.11104	5.17935e-15	5.53753e-14
Gimd1	3.77101	0.0534483	5.64989e-15	6.03476e-14
Atg9b	3.63325	0.140274	5.85835e-15	6.25137e-14
Rbp1	-1.52087	6.91111	5.95211e-15	6.34527e-14
Ptbp3	-1.63707	4.0795	6.3635e-15	6.77728e-14
Popdc2	-4.45015	2.15543	6.51545e-15	6.93241e-14
Sncaip	3.28886	0.324938	7.49669e-15	7.96876e-14
Mfsd2a	1.50403	7.46238	9.4082e-15	9.98256e-14
Casp12	-4.25237	2.37753	9.40931e-15	9.98256e-14
Pla1a	-1.59456	4.4179	1.01159e-14	1.07219e-13
Acsl4	-1.49558	8.62948	1.01551e-14	1.07531e-13
Nat8	1.52167	5.98888	1.0444e-14	1.10484e-13
Cntd1	4.67807	1.60028	1.11104e-14	1.17421e-13
Cyp3a62	1.68055	3.55714	1.15298e-14	1.21737e-13
Slc25a30	-1.70637	3.32761	1.17721e-14	1.24176e-13
Scn8a	2.75018	0.822526	1.18785e-14	1.25178e-13
Psmb8	1.60503	4.27765	1.20829e-14	1.27211e-13
Ebf4	-2.53783	1.00554	1.2858e-14	1.35242e-13
Slco1a4	-1.48138	9.08745	1.67338e-14	1.75841e-13
Plekha4	1.68539	3.41008	1.69987e-14	1.78454e-13
Grin2d	4.3346	2.02455	1.89527e-14	1.98778e-13
Sult1c2a	-1.48501	7.4939	1.93058e-14	2.02288e-13
Dock3	1.66017	3.57563	2.02494e-14	2.11975e-13
Gpd2	1.674	3.43908	2.06664e-14	2.16135e-13
Abcg5	-1.48781	6.82302	2.22162e-14	2.32123e-13
Ndc80	2.69039	0.840164	2.30698e-14	2.40813e-13
B3galnt1	4.77692	1.38125	2.30981e-14	2.40881e-13
Ppm1k	-2.33116	5.46391	2.48455e-14	2.58858e-13
Igsf1	3.33752	0.222711	2.52252e-14	2.62566e-13
Lrrc51	4.02539	2.87965	2.68763e-14	2.79488e-13
Rarres1	-1.47833	6.9105	3.06854e-14	3.18798e-13
Bnip3	-1.47411	7.1847	3.23953e-14	3.36246e-13
Cd300lf	1.62821	3.68492	3.39476e-14	3.52027e-13
Plcd4	4.1747	2.36399	3.55351e-14	3.68143e-13
Dync2i1	1.61744	3.79423	3.60984e-14	3.73627e-13
Cldn14	-1.54993	4.55607	3.6449e-14	3.76901e-13
Crp	-1.45747	12.2033	3.72193e-14	3.84507e-13
RT1-M6-2	-2.49913	0.973264	3.80326e-14	3.92541e-13
Rmdn2	-1.47955	6.3545	3.90641e-14	4.02809e-13
Atp1a2	2.9797	0.521573	4.0188e-14	4.14012e-13
Il13ra1	-1.54606	4.58869	4.08752e-14	4.20698e-13
Ears2	-1.63024	3.57473	4.98109e-14	5.12188e-13
Cyb5r2	3.30718	0.196118	5.39813e-14	5.54553e-13
LOC499331	1.59503	3.84174	5.99823e-14	6.15629e-13
Dapk1	-1.59654	3.80975	6.37112e-14	6.53291e-13
Pkib	4.06047	2.47645	6.93619e-14	7.10573e-13
Cd46	2.67678	0.760356	6.97068e-14	7.13443e-13
Cyp2e1	-1.43993	12.7894	7.24186e-14	7.40511e-13
Abcc3	-1.61333	3.60879	7.51413e-14	7.67639e-13
Tmsb15b2	4.89678	1.0944	7.6327e-14	7.7903e-13
Iqcf1	4.46537	1.53304	7.82953e-14	7.9838e-13
Mocos	3.89262	2.96531	8.59897e-14	8.7603e-13
Atf7ip2	3.39594	0.112684	8.87483e-14	9.03299e-13
Dkk2	4.88152	1.07993	9.25373e-14	9.40995e-13
Apcs	-1.43498	10.0069	9.28761e-14	9.4357e-13
Zfp354a	1.44356	7.53921	9.30011e-14	9.43969e-13
Fndc8	4.23254	2.00952	9.62429e-14	9.75976e-13
Dhcr24	-1.43641	8.05235	1.07701e-13	1.09117e-12
Scd	-1.43765	7.43136	1.18877e-13	1.20329e-12
Slc35g3	4.19153	1.89002	1.22642e-13	1.24025e-12
Acsl5	-1.43445	7.77427	1.22772e-13	1.24043e-12
Pfkp	3.84755	2.98696	1.30582e-13	1.31813e-12
Dyrk3	3.96004	2.57304	1.34766e-13	1.35912e-12
Smc4	1.50018	4.78893	1.3871e-13	1.39762e-12
Eid3	3.8541	2.92944	1.38911e-13	1.39837e-12
Pwwp2b	3.87846	2.81578	1.45283e-13	1.46102e-12
Stk36	1.58551	3.67312	1.454e-13	1.46102e-12
Gfra3	-1.6256	3.34271	1.52861e-13	1.5346e-12
Ncoa2	-1.48936	4.91201	1.55435e-13	1.55902e-12
Cd55	4.70855	1.13024	1.79345e-13	1.7972e-12
Stag2	-1.43585	6.50286	1.83683e-13	1.839e-12
Rims2	4.60554	1.21904	1.88964e-13	1.89015e-12
Pkdrej	4.06034	2.19622	1.95587e-13	1.95463e-12
Gfpt2	3.00048	0.325947	2.07276e-13	2.06957e-12
Mtus2	3.15712	0.210021	2.11268e-13	2.10751e-12
Inha	4.59147	1.20577	2.25547e-13	2.24792e-12
Ppp1r42	4.44058	1.37583	2.3574e-13	2.3474e-12
Cdc7	2.53943	0.840877	2.49514e-13	2.48231e-12
Mapk13	2.80099	0.554213	2.51207e-13	2.49689e-12
Prkaa2	-2.23747	5.11935	2.57042e-13	2.55259e-12
Fam89a	-1.50613	4.37505	2.58087e-13	2.56066e-12
Zbtb3	2.90317	0.455842	2.96309e-13	2.93724e-12
Oca2	2.6616	0.675872	2.96794e-13	2.9394e-12
Calr3	1.54451	3.87849	3.20468e-13	3.17103e-12
Rxra	-1.41628	6.80738	3.2692e-13	3.23196e-12
Fktn	-1.50777	4.25154	3.2876e-13	3.24724e-12
Acp4	2.78862	0.543705	3.4641e-13	3.41545e-12
Ngfr	2.78862	0.543705	3.4641e-13	3.41545e-12
Zbtb20	-1.57989	3.46659	3.61716e-13	3.56318e-12
Coro2a	4.28956	1.49014	3.70434e-13	3.6458e-12
Wnt5a	2.95575	0.3982	3.77329e-13	3.71035e-12
Henmt1	2.89001	0.444589	4.14203e-13	4.06568e-12
Cercam	2.89001	0.444589	4.14203e-13	4.06568e-12
Tepp	2.97166	0.301206	4.23762e-13	4.15581e-12
Utrn	-1.45987	4.90967	4.42003e-13	4.33084e-12
Adam4	2.43376	0.925259	4.45153e-13	4.35784e-12
Paics	-1.40994	6.54126	4.6607e-13	4.55855e-12
Met	-2.20654	5.12144	5.12343e-13	5.0067e-12
Slc39a9	-1.52049	3.9117	5.55127e-13	5.41999e-12
Pla2g6	1.46988	4.58225	5.64425e-13	5.5059e-12
Lca5	2.52928	0.77015	5.79385e-13	5.64682e-12
Gnl3l	-1.5344	3.74569	5.99953e-13	5.84212e-12
Gsta4	-1.39964	6.77246	6.09556e-13	5.93039e-12
Fscn3	3.97156	2.11339	6.14544e-13	5.97365e-12
Arl13a	3.11039	0.169586	6.52217e-13	6.33427e-12
Sema5b	4.24208	1.44569	6.74346e-13	6.54341e-12
Samd4a	1.49349	4.1575	6.94483e-13	6.73288e-12
Trhde	1.55332	3.53952	7.04375e-13	6.82278e-12
Efna1	-2.18572	5.27049	7.13069e-13	6.90093e-12
Agpat1	1.51761	3.87553	7.36669e-13	7.12307e-12
Calcrl	-1.55619	3.47641	7.49912e-13	7.24476e-12
Cela1	-2.18624	5.15116	7.55794e-13	7.2952e-12
Tent5c	1.50382	3.98663	7.81105e-13	7.53292e-12
Miox	1.57719	3.31585	8.10894e-13	7.81336e-12
Tssk3	3.91167	2.17624	8.19794e-13	7.89222e-12
RGD1560289	3.86154	2.29101	8.82472e-13	8.48821e-12
Fgg	-1.37153	12.2958	9.33229e-13	8.9686e-12
Star	2.6151	0.636857	1.00314e-12	9.63208e-12
Spag5	3.84452	2.27522	1.05058e-12	1.00788e-11
Dync2h1	1.4955	3.96098	1.13901e-12	1.09176e-11
RGD1359634	1.52976	3.59603	1.17906e-12	1.12918e-11
Wif1	4.45829	1.08053	1.18477e-12	1.13365e-11
Cfh	-1.36481	10.6791	1.22539e-12	1.17151e-11
Shisa7	2.92733	0.26328	1.24494e-12	1.18916e-11
Uaca	1.49373	3.93989	1.2575e-12	1.20012e-11
Mog	2.40941	0.850142	1.3398e-12	1.27756e-11
LOC310926	1.45926	4.34834	1.42164e-12	1.35443e-11
Top2a	1.56069	3.29714	1.48034e-12	1.40914e-11
Sh3gl3	1.45085	4.45286	1.51492e-12	1.4408e-11
Ccdc173	4.01188	1.63658	1.59188e-12	1.5127e-11
Tlcd4	-1.51987	3.60415	1.65943e-12	1.57553e-11
Ugt2b	1.35646	10.3372	1.67856e-12	1.59232e-11
Foxj1	4.2739	1.21959	1.7456e-12	1.6545e-11
LOC367975	2.91224	0.250414	1.78533e-12	1.6907e-11
Fkbpl	1.53806	3.43294	1.82567e-12	1.72741e-11
Gem	2.48527	0.733635	1.84547e-12	1.74465e-11
Mthfd1l	3.06209	0.127985	2.0274e-12	1.915e-11
Tnfaip2	1.41805	4.88631	2.05479e-12	1.9392e-11
Stac3	1.5077	3.61534	2.13383e-12	2.01208e-11
Vxn	2.82235	0.386971	2.22877e-12	2.0998e-11
Cib2	3.84411	2.05555	2.31664e-12	2.18073e-11
Samd15	4.09107	1.41743	2.46221e-12	2.31578e-11
Lmbrd2	-1.49321	3.6973	2.47049e-12	2.32159e-11
Bag5	1.40792	4.95264	2.49408e-12	2.34176e-11
Foxq1	-2.47631	0.667142	2.51033e-12	2.35501e-11
Rtn4ip1	1.47441	3.92171	2.5137e-12	2.35617e-11
Mroh7	3.55502	3.04865	2.5725e-12	2.40923e-11
Gca	2.27642	0.997619	2.58026e-12	2.41445e-11
Lig4	-1.4611	4.04969	2.59231e-12	2.42366e-11
Ctsl	-1.34411	9.87065	2.66679e-12	2.49119e-11
Eqtn	2.31749	0.934001	2.78317e-12	2.5977e-11
Ugt1a6	-1.4344	4.3645	2.95065e-12	2.75169e-11
Efhc2	3.02897	0.0995684	2.96324e-12	2.7611e-11
Tfrc	-1.34816	7.63465	2.97281e-12	2.76768e-11
Sufu	3.6088	2.70267	3.12646e-12	2.90827e-11
Tprn	1.4779	3.77276	3.39374e-12	3.15423e-11
Dnah1	3.57572	2.79674	3.55442e-12	3.30079e-11
Tsku	1.33721	8.08222	4.04584e-12	3.75398e-11
Arhgef3	-1.48604	3.59866	4.18114e-12	3.87626e-11
Syngr1	-1.51056	3.37579	4.22783e-12	3.91513e-11
Erbb3	-1.35032	6.39371	4.23017e-12	3.91513e-11
Enah	3.56118	2.7834	4.27698e-12	3.95513e-11
Map1b	2.25733	0.982137	4.31208e-12	3.98425e-11
Arhgap5	-1.39296	4.89321	4.56316e-12	4.21271e-11
Katnal1	3.56018	2.72163	4.90303e-12	4.52268e-11
Tgfbr3	-1.48895	3.54675	4.93056e-12	4.54427e-11
Hsp90aa1	-1.32589	9.0909	5.35935e-12	4.93535e-11
LOC687399	3.78443	1.93996	6.23409e-12	5.73609e-11
Fam167a	3.7292	2.06324	6.34374e-12	5.83211e-11
Rad54l	2.58216	0.533996	6.37652e-12	5.85737e-11
Adamts2	-1.49759	3.34327	6.77524e-12	6.21844e-11
Proca1	3.57965	2.46653	7.85954e-12	7.20763e-11
LOC500475	3.98849	1.32228	8.03715e-12	7.36438e-11
Ube2c	2.52995	0.565932	8.57917e-12	7.8545e-11
Mrgbp	1.39902	4.39315	8.90297e-12	8.14419e-11
Tcte3	4.02082	1.2398	9.58843e-12	8.76395e-11
Cacna2d3	4.13295	1.08838	9.76456e-12	8.91755e-11
Itpripl1	2.2472	0.926268	9.8852e-12	9.02025e-11
Spring1	1.41399	4.11303	1.01846e-11	9.28577e-11
Nrm	2.41662	0.677066	1.05928e-11	9.64996e-11
Pgam2	3.62088	2.21401	1.06835e-11	9.72452e-11
RT1-CE13	3.56654	2.37738	1.12036e-11	1.01895e-10
Lrrc69	2.81297	0.276555	1.18969e-11	1.08112e-10
Klf5	2.75135	0.326954	1.2146e-11	1.10284e-10
Slc2a5	1.42459	3.87733	1.36043e-11	1.23424e-10
Glb1l	1.44584	3.64345	1.43431e-11	1.3002e-10
Bbox1	-1.30725	6.83752	1.56139e-11	1.41405e-10
Slc4a8	2.20846	0.94269	1.56247e-11	1.41405e-10
Rnf32	3.70404	1.86598	1.59734e-11	1.44442e-10
Nxt2	-1.41458	3.92967	1.63816e-11	1.48012e-10
Kng1	-1.29342	8.80762	1.71174e-11	1.54533e-10
Phgdh	2.24667	0.876545	1.77951e-11	1.6052e-10
Afap1	2.36451	0.696563	1.80843e-11	1.62995e-10
Hipk4	3.67475	1.8995	1.81292e-11	1.63266e-10
Kng2	-1.28907	10.2285	1.83136e-11	1.64793e-10
Cep120	1.39672	4.08689	1.84448e-11	1.65838e-10
Bccip	-1.37159	4.45849	1.92992e-11	1.73378e-10
Sntb1	-3.41704	2.81265	1.95375e-11	1.75376e-10
Slfn13	1.41579	3.85072	1.98207e-11	1.77773e-10
Kif9	3.79997	1.60703	1.99136e-11	1.78462e-10
Cgref1	2.27862	0.79841	2.01886e-11	1.80779e-10
Hao2	1.28824	8.84109	2.04533e-11	1.83e-10
Plk4	3.49525	2.38941	2.16964e-11	1.93966e-10
Gfra1	1.368	4.41178	2.44058e-11	2.1801e-10
Ndufaf3	1.3476	4.71519	2.63407e-11	2.35104e-10
Insig2	-1.29391	6.65561	2.6376e-11	2.35228e-10
Cenpj	1.34167	4.80309	2.78936e-11	2.48562e-10
Septin5	3.88521	1.227	2.80036e-11	2.49341e-10
Rnf152	-1.38635	4.03658	2.86658e-11	2.55031e-10
Atp6ap1l	3.77535	1.41815	2.9267e-11	2.60169e-10
Rad18	3.52374	2.17043	3.0729e-11	2.72946e-10
Irf9	1.37746	4.1497	3.07768e-11	2.7315e-10
Lctl	3.64306	1.81009	3.37059e-11	2.98906e-10
Sema7a	2.36898	0.638083	3.41541e-11	3.02637e-10
Ank3	1.40599	3.72478	3.54477e-11	3.13847e-10
Serpina5	1.42399	3.53385	3.64502e-11	3.22464e-10
Ccl26	3.78383	1.33503	3.67029e-11	3.24439e-10
Ak1	2.13547	0.974984	3.73459e-11	3.29859e-10
Sgk1	1.98435	5.62412	3.91953e-11	3.45916e-10
Pla2g2d	3.81451	1.26614	3.96991e-11	3.50083e-10
Efhd1	3.31786	3.06053	4.01456e-11	3.53737e-10
Cep131	1.3663	4.18013	4.06176e-11	3.5761e-10
Adh5	-1.27558	7.15098	4.1666e-11	3.66548e-10
Pik3r3	3.88833	1.1176	4.70656e-11	4.1372e-10
Dcaf15	1.39955	3.6843	4.80358e-11	4.21911e-10
Ptpru	3.63313	1.73799	4.86974e-11	4.27381e-10
Ifi44	1.33555	4.53453	5.301e-11	4.6486e-10
Srxn1	1.33799	4.50673	5.34839e-11	4.68643e-10
Ccnk	1.32012	4.79377	5.68452e-11	4.977e-10
Aqp7	1.38909	3.72139	5.942e-11	5.19831e-10
Mob3b	-1.37699	3.86125	5.98933e-11	5.23556e-10
Ly6e	1.32711	4.63189	6.07256e-11	5.3041e-10
Acot7	1.31226	4.94134	6.08063e-11	5.30695e-10
Rdh11	1.27573	6.0529	6.55676e-11	5.71797e-10
Klc2	1.3361	4.40766	6.6926e-11	5.83182e-10
Abca17	3.35155	2.50032	6.9222e-11	6.02712e-10
Eif5a2	3.52344	1.87492	7.54279e-11	6.56229e-10
Cdkl3	3.37236	2.35101	8.02304e-11	6.97461e-10
Cyp3a2	-1.24462	11.7571	8.10562e-11	7.04084e-10
Adora1	-3.57251	1.5574	8.20568e-11	7.12215e-10
Sat2	-1.36363	3.88919	8.28944e-11	7.18918e-10
Arl5a	-1.30713	4.80515	8.34471e-11	7.23143e-10
Glyatl1	-1.24777	7.9007	9.05528e-11	7.84103e-10
LOC360919	-1.25443	6.81867	9.36744e-11	8.10497e-10
Ddit4	1.40053	3.45969	9.38068e-11	8.11005e-10
Tut4	-1.26392	5.94189	1.02055e-10	8.81626e-10
Cyp4a1	1.24546	7.62626	1.03049e-10	8.89517e-10
Coil	1.3981	3.45263	1.03702e-10	8.94449e-10
Hs3st3b1	-1.32838	4.26578	1.05787e-10	9.11724e-10
Acsm3	-1.25422	6.48552	1.06846e-10	9.20128e-10
Hspa13	-1.29519	4.86386	1.09345e-10	9.40912e-10
Slco3a1	2.54564	0.340158	1.21547e-10	1.0451e-09
Asf1b	2.25617	0.66822	1.25037e-10	1.07427e-09
Mdh1b	3.48137	1.83669	1.25153e-10	1.07442e-09
Fbxo30	1.3095	4.51107	1.27527e-10	1.09396e-09
Yes1	-1.40173	3.30772	1.31983e-10	1.1313e-09
Trim34	1.33291	4.10469	1.34096e-10	1.14852e-09
Lrrc8b	1.29013	4.7805	1.46976e-10	1.25785e-09
Cfap70	3.25593	2.56464	1.54538e-10	1.32155e-09
Nupr1	-1.91659	5.65873	1.56103e-10	1.33389e-09
Gckr	-1.23515	7.21839	1.57918e-10	1.34836e-09
Cyp8b1	-1.23125	7.84301	1.58267e-10	1.35029e-09
Comp	3.29146	2.3812	1.63334e-10	1.39244e-09
Ppp1r9a	2.53087	0.327961	1.68931e-10	1.43904e-09
Arhgef2	1.30604	4.2928	1.99406e-10	1.69734e-09
Cytip	3.20403	2.68007	2.09484e-10	1.78175e-09
Slc17a3	-1.22769	6.99453	2.14101e-10	1.81961e-09
Ankrd54	1.37645	3.39929	2.26765e-10	1.92576e-09
Nnmt	-1.24177	5.79552	2.29636e-10	1.94864e-09
Snph	2.51593	0.315661	2.34856e-10	1.9914e-09
Prc1	3.13973	3.1333	2.36029e-10	1.9998e-09
Ankrd42	1.38356	3.31426	2.53114e-10	2.14291e-09
Gsto2	3.15726	2.9576	2.58392e-10	2.18592e-09
Scara5	2.61403	0.212198	2.64203e-10	2.23192e-09
Anxa7	1.29455	4.35122	2.64235e-10	2.23192e-09
Ahr	-1.22465	6.53337	2.75637e-10	2.32645e-09
Ube2t	3.6447	1.1111	2.9314e-10	2.47229e-09
Mtbp	3.37967	1.84991	2.93879e-10	2.47663e-09
LOC497899	1.2873	4.36493	3.25897e-10	2.74436e-09
Slc35e2b	-1.25634	4.91793	3.45043e-10	2.90336e-09
Spcs3	-1.87599	5.67532	3.54633e-10	2.98179e-09
Pkmyt1	3.13272	2.78482	3.63073e-10	3.05042e-09
Bid	-1.36282	3.3406	3.73475e-10	3.13542e-09
Slc12a6	1.36015	3.38759	3.7565e-10	3.15128e-09
Apba1	2.08865	0.799509	3.90513e-10	3.27348e-09
Sall1	-1.22241	5.8939	4.02019e-10	3.36737e-09
Tubb4b	1.21027	6.74098	4.09934e-10	3.43106e-09
Erc1	-1.35619	3.33584	4.5403e-10	3.79724e-09
Spink1	1.2766	4.31666	4.62939e-10	3.86882e-09
Ugt2b10	-1.20535	6.72546	4.79462e-10	4.00387e-09
Hsf2bp	2.53125	0.239035	4.90231e-10	4.0907e-09
Lgals5	3.23101	2.15067	4.90906e-10	4.09323e-09
LOC360231	3.36278	1.72953	5.1143e-10	4.26114e-09
Rec8	3.29363	1.91708	5.1258e-10	4.2675e-09
Tspan33	-1.28518	4.1091	5.13776e-10	4.27423e-09
Il3ra	1.28435	4.12485	5.28204e-10	4.39094e-09
Syne4	-3.19593	2.23584	5.29406e-10	4.39762e-09
Mybl1	3.18961	2.28985	5.31293e-10	4.40998e-09
Zfp438	3.35762	1.72488	5.43362e-10	4.50676e-09
Asb1	3.17603	2.34258	5.54779e-10	4.59799e-09
Tdrp	3.16349	2.39345	5.55375e-10	4.59947e-09
Chka	-1.85421	5.53666	5.73835e-10	4.74878e-09
Spata3	3.16128	2.36078	6.13068e-10	5.06965e-09
Gpat4	1.19875	6.59063	6.24528e-10	5.16055e-09
Zbtb45	-1.31717	3.62319	6.29246e-10	5.19564e-09
Dhrs7	-1.24689	4.68608	6.35271e-10	5.24146e-09
Camsap1	1.25983	4.46364	6.35981e-10	5.2434e-09
Pde7b	2.24249	0.535748	6.4768e-10	5.33586e-09
Spin1	-1.31576	3.63086	6.48425e-10	5.338e-09
Ddx3	-1.19521	6.78411	6.50566e-10	5.35163e-09
Septin3	2.34289	0.412674	6.57232e-10	5.40244e-09
Zc2hc1c	3.49988	1.1675	6.93263e-10	5.69437e-09
Ehbp1l1	1.24875	4.59442	6.99122e-10	5.73822e-09
Eme1	2.37694	0.365228	7.26309e-10	5.95693e-09
Oit3	-1.29385	3.82077	7.77689e-10	6.37358e-09
Diablo	1.23414	4.85865	7.83636e-10	6.41755e-09
Sptbn1	-1.18928	6.70028	8.06656e-10	6.60116e-09
Gpt	1.17986	8.07135	8.15365e-10	6.66749e-09
Thbs1	-3.14387	2.28558	8.21639e-10	6.7138e-09
Plxna4	-3.08613	2.66069	8.31367e-10	6.78827e-09
Hykk	-1.22727	4.90611	8.65891e-10	7.06493e-09
Spsb1	2.015	0.83513	8.7e-10	7.08983e-09
Hspa8	-1.17337	10.1	8.70229e-10	7.08983e-09
Marco	1.83018	5.74366	8.7694e-10	7.13923e-09
Sugct	1.29392	3.76743	8.80303e-10	7.16132e-09
Ddias	3.41947	1.2608	9.00144e-10	7.31732e-09
Idi1	-1.18504	6.76553	9.03459e-10	7.33886e-09
Eno4	3.38027	1.50872	9.12493e-10	7.40678e-09
Sppl2a	-1.83789	5.40447	9.25202e-10	7.50442e-09
Ttk	3.14763	2.21885	9.48328e-10	7.68634e-09
Sdccag8	1.28755	3.80691	9.62389e-10	7.79457e-09
Foxa2	-1.27218	3.99846	9.74522e-10	7.88705e-09
Cep83os	3.04506	2.81617	1.04405e-09	8.44356e-09
Rsph3	3.2083	1.92958	1.06841e-09	8.63426e-09
Hrg	-1.16591	10.3557	1.09607e-09	8.85129e-09
Glyatl2	-1.17303	7.32708	1.14301e-09	9.22358e-09
Slco1a1	-1.16695	8.75138	1.14487e-09	9.23181e-09
Fam227a	3.32003	1.57773	1.17132e-09	9.43817e-09
Slc44a1	-1.21437	4.9624	1.17551e-09	9.46508e-09
Rad9b	3.0362	2.62922	1.23186e-09	9.91152e-09
Cep290	1.28971	3.64598	1.30017e-09	1.0448e-08
Espl1	3.07445	2.40257	1.30043e-09	1.0448e-08
Cldn2	-1.17618	6.45232	1.32922e-09	1.06715e-08
Taok1	-1.20972	4.96894	1.35592e-09	1.0878e-08
Trank1	3.10279	2.2453	1.36378e-09	1.0933e-08
Fga	-1.15683	12.4797	1.42075e-09	1.13815e-08
Zmynd12	2.12365	0.61943	1.42939e-09	1.14424e-08
Nceh1	1.25698	4.00425	1.43492e-09	1.14783e-08
Etv3	-1.25807	3.94179	1.60179e-09	1.28039e-08
Apoa5	-1.15311	9.95282	1.66429e-09	1.32938e-08
Lin7a	-1.28922	3.52735	1.66867e-09	1.33191e-08
Hormad2	2.29945	0.377602	1.67472e-09	1.33578e-08
Cxcl1	-3.0469	2.42838	1.70863e-09	1.36184e-08
Dbp	1.15956	7.32891	1.75147e-09	1.39497e-08
Lcmt1	-1.21103	4.71437	1.76441e-09	1.40427e-08
Kank4	-1.28658	3.53007	1.78871e-09	1.42258e-08
Stmn1	1.24552	4.06881	1.8514e-09	1.47138e-08
Gprc5b	2.33214	0.328968	1.88472e-09	1.49678e-08
Slc13a5	3.04669	2.34914	1.91816e-09	1.52223e-08
Gabbr1	1.24926	3.97493	1.95907e-09	1.55359e-08
Tmem175	1.25657	3.89136	2.00311e-09	1.58737e-08
Sytl5	3.22373	1.65847	2.0181e-09	1.5981e-08
Capns1	1.15539	7.19416	2.05415e-09	1.62548e-08
Dram2	-1.16223	6.3813	2.10666e-09	1.66583e-08
Cd36	-3.09681	2.00848	2.12663e-09	1.68042e-08
Sema3c	1.86866	1.00784	2.42074e-09	1.91145e-08
Pank3	-1.1535	6.7474	2.43465e-09	1.92106e-08
Sox5	1.25384	3.79492	2.45349e-09	1.93454e-08
Dync2li1	3.08891	2.02411	2.58216e-09	2.03453e-08
Snx5	-1.15273	6.48727	2.71452e-09	2.1373e-08
Alms1	1.21833	4.26469	2.73039e-09	2.14826e-08
Zfp819	3.12455	1.85506	2.8109e-09	2.21003e-08
Chn1	2.17482	0.481722	2.83639e-09	2.22848e-08
Mllt10	1.15466	6.04784	3.0941e-09	2.42922e-08
Irak1bp1	2.19938	0.436527	3.25043e-09	2.55014e-08
Noct	1.76476	5.62312	3.26225e-09	2.55759e-08
Foxm1	2.96967	2.44612	3.30656e-09	2.59049e-08
Coq8a	-1.13552	7.97417	3.31471e-09	2.59503e-08
Msl3l2	3.28168	1.35471	3.33257e-09	2.60716e-08
Acbd5	-1.15484	5.81736	3.43011e-09	2.68157e-08
Ltb	-2.94977	2.62954	3.49915e-09	2.7336e-08
Ube2l6	1.23058	3.94105	3.51989e-09	2.74785e-08
Pttg1	3.13124	1.72566	3.64459e-09	2.84319e-08
Rpl39	-1.1429	6.45599	3.70796e-09	2.89058e-08
Fam199x	-1.9041	0.860267	3.88144e-09	3.02369e-08
Fam216a	1.23243	3.89262	3.89922e-09	3.03539e-08
Urb1	1.19228	4.48383	4.29238e-09	3.33909e-08
Sds	1.124	8.80642	4.36912e-09	3.39639e-08
Scnn1a	2.84548	3.2494	4.44322e-09	3.45156e-08
LOC257650	1.27018	3.35071	4.64826e-09	3.60829e-08
Fundc2	1.22673	3.83713	4.72129e-09	3.6624e-08
Itga1	-1.2363	3.67917	4.8009e-09	3.72154e-08
Aplp1	2.90398	2.73326	4.88271e-09	3.7823e-08
Gstm7	-1.12952	6.84313	4.94064e-09	3.82449e-08
Cdca3	2.96659	2.24908	4.95809e-09	3.8353e-08
Cds2	-1.26536	3.38592	5.02582e-09	3.88496e-08
Hsph1	-1.12646	7.12733	5.05673e-09	3.90612e-08
Cyp3a9	3.26129	1.26773	5.40603e-09	4.17302e-08
Sec14l4	-1.12052	7.67991	5.47076e-09	4.21891e-08
Spred3	3.12148	1.61919	5.47313e-09	4.21891e-08
Trim69	3.00658	2.02443	5.50566e-09	4.24101e-08
Lrrcc1	2.82687	3.23314	5.51459e-09	4.24493e-08
Rpl36a	-1.12417	6.93563	5.67168e-09	4.3628e-08
Robo2	1.25192	3.4903	5.72333e-09	4.39946e-08
Nsd2	1.17244	4.68194	5.81607e-09	4.46764e-08
Ccdc171	2.85909	2.92054	5.88102e-09	4.51438e-08
Plekhh2	2.84741	2.97857	6.037e-09	4.63089e-08
Bcl2a1	1.78889	1.05393	6.19917e-09	4.75198e-08
Cald1	-1.11845	7.28106	6.24506e-09	4.78383e-08
Gkap1	1.72896	5.68831	6.35485e-09	4.86455e-08
Oasl	3.16235	1.43721	6.52906e-09	4.99444e-08
Cdca8	2.82894	3.01159	6.92537e-09	5.29392e-08
Lonp2	-1.11379	7.23558	7.25501e-09	5.54207e-08
Hdgfl3	3.09292	1.59395	7.53883e-09	5.75489e-08
Cfap97	1.21006	3.81423	7.62799e-09	5.81891e-08
Cdkn1a	2.83133	2.93082	7.65883e-09	5.83829e-08
Mastl	1.85152	0.878976	7.66399e-09	5.83829e-08
Rexo5	2.82491	2.95894	7.8203e-09	5.95326e-08
Usp2	1.71614	5.72466	8.02585e-09	6.10552e-08
Mreg	-1.12021	6.10768	8.42233e-09	6.40272e-08
Gramd1b	2.92861	2.12374	8.96593e-09	6.81127e-08
Grem2	-1.15908	4.65487	9.00502e-09	6.83625e-08
Morn1	1.78492	1.0161	9.03451e-09	6.85392e-08
Prtg	2.18111	0.354232	9.34595e-09	7.08531e-08
Abcg8	-1.11232	6.40494	9.48877e-09	7.18864e-08
Ccdc189	3.00287	1.79005	9.91496e-09	7.50636e-08
Wfdc21	1.16434	4.43598	1.00322e-08	7.58989e-08
Lmo7	-1.15514	4.65609	1.00807e-08	7.62139e-08
Arhgap10	2.84055	2.65722	1.01548e-08	7.67211e-08
Ccdc148	1.92365	0.718123	1.02414e-08	7.73226e-08
Nek11	2.9452	1.97053	1.04788e-08	7.90605e-08
Ift81	1.23383	3.40343	1.04881e-08	7.90769e-08
Resp18	2.82763	2.72661	1.05285e-08	7.93269e-08
Nfkbiz	1.11388	5.99938	1.0751e-08	8.09486e-08
Atp5md	-1.10793	6.40881	1.07937e-08	8.12142e-08
Mmd2	1.71793	4.97907	1.09308e-08	8.21898e-08
Asns	2.85094	2.418	1.10899e-08	8.33295e-08
Recql4	3.00669	1.70735	1.13498e-08	8.52239e-08
LOC687707	2.85449	2.37098	1.17267e-08	8.79938e-08
Hells	-1.70502	5.3395	1.17382e-08	8.80203e-08
Plcb1	-1.16325	4.33892	1.19947e-08	8.98485e-08
Ces1f	1.09878	7.00824	1.19983e-08	8.98485e-08
Ephb3	1.93556	0.679849	1.205e-08	9.01743e-08
Troap	2.10383	0.425593	1.24377e-08	9.30125e-08
Aldh7a1	-1.08916	8.65215	1.26914e-08	9.48453e-08
Rgs1	2.23815	0.253592	1.27282e-08	9.49917e-08
Corin	2.23815	0.253592	1.27282e-08	9.49917e-08
Kynu	-1.09252	7.38645	1.33342e-08	9.93963e-08
Wee1	1.19845	3.72064	1.33364e-08	9.93963e-08
Prxl2c	-1.22951	3.36579	1.33466e-08	9.94051e-08
Fndc5	2.0188	0.537061	1.35281e-08	1.00689e-07
Cep57l1	2.77413	2.91478	1.3595e-08	1.01118e-07
Phlda3	1.23512	3.30452	1.36975e-08	1.01812e-07
Hsd17b6	1.0892	7.62992	1.41855e-08	1.05368e-07
Cfap94	2.88654	2.05496	1.54535e-08	1.1471e-07
Sptbn4	3.16489	1.18226	1.56217e-08	1.1588e-07
Slc27a5	-1.07983	9.85199	1.57909e-08	1.17056e-07
Msra	1.102	5.91478	1.58535e-08	1.17442e-07
D2hgdh	-1.13629	4.66654	1.58741e-08	1.17515e-07
Klf16	1.16946	4.04138	1.64274e-08	1.21529e-07
Timd2	-1.08449	7.55407	1.64576e-08	1.21671e-07
Ttc26	2.89283	1.9942	1.67736e-08	1.23925e-07
Angptl3	-1.07902	8.90174	1.68812e-08	1.24636e-07
Pdlim5	-1.20402	3.51281	1.70151e-08	1.2554e-07
Aif1l	2.15046	0.329974	1.72532e-08	1.27212e-07
Rapgef4	-1.67644	5.55708	1.75068e-08	1.28995e-07
Nphp4	2.00515	0.526426	1.79144e-08	1.31911e-07
Chordc1	-1.09466	6.08457	1.80515e-08	1.32832e-07
Lrrc56	2.73275	3.02157	1.80864e-08	1.33e-07
Tmem184a	1.1838	3.74998	1.87664e-08	1.37908e-07
Sp110	1.15643	4.15944	1.89112e-08	1.3888e-07
Knstrn	2.84983	2.11697	1.89247e-08	1.38886e-07
Tpte2	1.7763	0.93734	1.96703e-08	1.44262e-07
L2hgdh	-1.14224	4.34886	2.00722e-08	1.47111e-07
Arhgef28	3.1417	1.16179	2.00958e-08	1.47187e-07
Bphl	1.091	6.0729	2.03351e-08	1.4884e-07
Igsf9	1.9105	0.660525	2.04168e-08	1.49339e-07
Sh3bp5	-1.08759	6.2902	2.04751e-08	1.49666e-07
Aacs	-1.13829	4.37726	2.15912e-08	1.5772e-07
Nptx2	2.82607	2.15572	2.17516e-08	1.58787e-07
Fuca2	1.20232	3.40664	2.32885e-08	1.69894e-07
Abcg3l1	1.19101	3.54116	2.35062e-08	1.71368e-07
Ndst1	-1.67262	5.10261	2.36787e-08	1.72512e-07
Rpl26	-1.06737	8.19893	2.51548e-08	1.83145e-07
Slc16a2	-1.65425	5.68975	2.54911e-08	1.85471e-07
Reps1	1.17933	3.65436	2.58435e-08	1.87911e-07
Sec24a	-1.08161	6.08631	2.63383e-08	1.91383e-07
Acer2	1.11119	4.8926	2.65542e-08	1.92824e-07
Pfn3	2.09589	0.354726	2.67181e-08	1.93886e-07
Nfix	-1.20843	3.28998	2.72212e-08	1.97407e-07
Zfp382	2.16066	0.266956	2.78292e-08	2.01684e-07
Cyp2c24	-2.70336	2.85893	2.82267e-08	2.0443e-07
Plk1	2.94691	1.5635	2.83286e-08	2.05034e-07
Ccr1	1.87438	0.680246	2.89387e-08	2.09312e-07
Fam126b	-1.08095	5.90429	2.9049e-08	2.09972e-07
Myl4	2.05949	0.390836	3.01846e-08	2.17894e-07
Kcnt1	2.05949	0.390836	3.01846e-08	2.17894e-07
Igf2r	-1.08056	5.81753	3.05992e-08	2.20743e-07
Kank3	1.19174	3.43866	3.07776e-08	2.21885e-07
Wnt9b	1.74415	0.913051	3.13057e-08	2.25544e-07
Mcc	-1.16169	3.75079	3.3451e-08	2.40843e-07
Klhl25	-1.63793	5.52923	3.5789e-08	2.57508e-07
Ica1	1.15464	3.7834	3.63188e-08	2.61149e-07
Gps2	1.1394	4.0207	3.72308e-08	2.67533e-07
Itih4	-1.04899	11.6692	3.79166e-08	2.72283e-07
RT1-T24-4	-1.88385	0.581115	3.79996e-08	2.72701e-07
Sfxn2	-1.14778	3.82731	3.96645e-08	2.84465e-07
Tmtc4	-1.17441	3.4789	4.02652e-08	2.88585e-07
Adgrg5	1.83974	0.699701	4.05096e-08	2.90148e-07
Hipk2	-1.15736	3.6523	4.26822e-08	3.05511e-07
Slc7a1	2.10322	0.292803	4.32577e-08	3.09428e-07
Ccdc150	2.78553	1.96727	4.48611e-08	3.2069e-07
Mok	2.85934	1.66475	4.53751e-08	3.24154e-07
Dact3	1.84909	0.660928	4.86122e-08	3.46918e-07
Fnip2	-1.63542	4.98954	4.86246e-08	3.46918e-07
Syce1	2.82454	1.75462	4.90049e-08	3.49405e-07
Asrgl1	1.61818	5.58107	5.0863e-08	3.62419e-07
Dars	-1.05953	6.005	5.11774e-08	3.64424e-07
Ccnd1	1.05319	6.50232	5.16877e-08	3.67821e-07
Cfb	-1.03804	10.9355	5.24978e-08	3.73344e-07
Hamp	1.05177	6.54999	5.30688e-08	3.77161e-07
Reep5	1.05734	6.07228	5.33558e-08	3.78957e-07
Ggh	-1.1575	3.56279	5.39313e-08	3.82797e-07
Ahsp	2.02916	0.36719	5.44847e-08	3.86228e-07
Ggt7	2.02916	0.36719	5.44847e-08	3.86228e-07
Apob	-1.03598	12.4514	5.49919e-08	3.89573e-07
Tonsl	1.80648	0.718897	5.6042e-08	3.96757e-07
Mapkbp1	1.17705	3.31756	5.60833e-08	3.96795e-07
Jun	-1.09842	4.51537	5.62894e-08	3.97997e-07
Cnp	1.14041	3.73173	5.81956e-08	4.11212e-07
Lman1	-1.04761	6.49877	6.03125e-08	4.25897e-07
Adam1a	2.60376	3.09456	6.13049e-08	4.32627e-07
Siglec1	1.13382	3.81711	6.17287e-08	4.3534e-07
Otc	-1.0331	9.24441	6.32988e-08	4.46127e-07
Clic4	-1.15556	3.46591	6.59917e-08	4.64685e-07
Mcl1	-1.04105	6.86555	6.60162e-08	4.64685e-07
Ppp4r1	1.07343	4.92866	6.71781e-08	4.72561e-07
Glyat	-1.03184	8.33498	6.94276e-08	4.88074e-07
Mib1	-1.08629	4.60309	7.01057e-08	4.92527e-07
Mdc1	1.15998	3.39225	7.06267e-08	4.95871e-07
Slfn2	1.14739	3.5335	7.27168e-08	5.10221e-07
Tnk2	1.10447	4.16945	7.31149e-08	5.12688e-07
Hsp90ab1	-1.02723	9.68214	7.36051e-08	5.15797e-07
Aass	-1.02906	8.36182	7.49725e-08	5.25046e-07
Itgb3	-1.10391	4.15885	7.53017e-08	5.27016e-07
Lztfl1	1.13416	3.69619	7.56981e-08	5.29455e-07
Mki67	1.12942	3.78475	7.57768e-08	5.29669e-07
Ift57	1.15863	3.4158	7.5939e-08	5.30466e-07
Aqp8	-1.03934	6.4685	7.68384e-08	5.36409e-07
Epn2	1.12644	3.79379	7.96361e-08	5.55588e-07
Tesk1	1.08155	4.59718	7.98605e-08	5.56801e-07
Fndc3b	-1.07473	4.76291	8.17533e-08	5.69638e-07
Atf5	-1.02567	7.99798	8.53656e-08	5.94431e-07
Ugt2b35	-1.02014	9.78783	8.97456e-08	6.24537e-07
Ttc39a	2.84502	1.427	9.03984e-08	6.28682e-07
Serpina3n	-1.01887	10.9107	9.08982e-08	6.3176e-07
Aqp1	-1.12079	3.73744	9.75276e-08	6.77408e-07
Creb3l2	-1.06486	4.8266	9.84949e-08	6.83696e-07
Rtel1	1.59296	5.01548	1.01055e-07	7.01024e-07
Kng2l1	-1.01518	9.92245	1.02884e-07	7.13267e-07
Tpgs2	1.11014	3.85439	1.06039e-07	7.34675e-07
Samd4b	1.0727	4.53008	1.07779e-07	7.4626e-07
Klf6	-1.07209	4.53913	1.08004e-07	7.47347e-07
Drc3	2.85196	1.33199	1.11736e-07	7.72686e-07
Ttc12	2.61238	2.37507	1.12033e-07	7.74254e-07
Ugt2a3	-1.01772	7.55724	1.12574e-07	7.77511e-07
Grk4	2.55362	2.98386	1.12902e-07	7.79282e-07
Lyc2	1.58478	5.12773	1.13237e-07	7.81111e-07
Slc30a3	2.60512	2.55424	1.16704e-07	8.0452e-07
Rhoc	1.09962	3.95832	1.18344e-07	8.15314e-07
Rfk	-1.02795	6.10409	1.19051e-07	8.19675e-07
Cxadr	-1.09552	4.00184	1.19429e-07	8.21761e-07
Abhd2	-1.02154	6.55643	1.23235e-07	8.47421e-07
Cyp2c6v1	-1.00803	10.7627	1.23708e-07	8.50146e-07
Znhit2	1.11055	3.77926	1.23859e-07	8.5065e-07
Mmp2	-1.10369	3.82134	1.24882e-07	8.57145e-07
Liph	1.74988	0.719283	1.25815e-07	8.63008e-07
Pask	2.55445	2.82273	1.31271e-07	8.99878e-07
Gstm6	2.62191	2.17046	1.39435e-07	9.55249e-07
Cenpf	2.59138	2.35718	1.40381e-07	9.61132e-07
Iqch	2.85997	1.23028	1.41458e-07	9.67905e-07
Foxo4	-1.08849	3.9789	1.44497e-07	9.8808e-07
Map3k10	1.13818	3.31165	1.47261e-07	1.00636e-06
Carmil1	2.58036	2.53315	1.47379e-07	1.00654e-06
Rxylt1	-1.06779	4.38042	1.48533e-07	1.01379e-06
Rell2	1.75635	0.68104	1.53108e-07	1.04437e-06
Vasp	1.06603	4.37364	1.57676e-07	1.07487e-06
Serpina3m	-1.00084	9.17972	1.57928e-07	1.07592e-06
Mbl2	-1.00762	7.13975	1.59247e-07	1.08424e-06
Akna	2.52119	2.92824	1.62041e-07	1.10258e-06
Fdx1	-1.5498	5.68586	1.66243e-07	1.13047e-06
Atrn	-1.00341	7.52829	1.68334e-07	1.14399e-06
Pdzk1ip1	2.86931	1.12085	1.69328e-07	1.14997e-06
Slc25a22	1.00058	8.19985	1.69423e-07	1.14997e-06
Glg1	-1.05284	4.57255	1.75337e-07	1.18938e-06
Klhl24	-1.0076	6.66353	1.7611e-07	1.19388e-06
Spata2L	-1.12251	3.36484	1.76263e-07	1.19419e-06
Chm	-1.1198	3.42789	1.7655e-07	1.1954e-06
Nup98	-1.01044	6.30596	1.79962e-07	1.21775e-06
Ptpn13	1.08634	3.87279	1.83437e-07	1.24051e-06
Tcf12	-1.0879	3.84779	1.83694e-07	1.24148e-06
Cry1	1.09531	3.77257	1.84387e-07	1.2454e-06
Camsap3	1.10206	3.64636	1.85407e-07	1.25153e-06
Nfib	-1.12607	3.33854	1.86646e-07	1.25911e-06
Hirip3	1.04039	4.84635	1.87869e-07	1.26659e-06
Nucb2	1.01116	6.10724	1.89649e-07	1.27781e-06
Lpgat1	-0.999438	7.01817	2.04019e-07	1.37379e-06
Fabp12	2.54152	2.57546	2.0546e-07	1.38265e-06
Phb2	-0.996424	7.26841	2.12081e-07	1.42634e-06
Tiam1	2.72401	1.5058	2.1255e-07	1.42856e-06
Ipo7	-0.99736	7.10139	2.12671e-07	1.42856e-06
Gle1	1.06922	4.01652	2.27784e-07	1.52915e-06
Nmt2	2.60468	1.93614	2.40458e-07	1.61325e-06
Lrrc71	1.08384	3.72753	2.42169e-07	1.62374e-06
Hmgcs1	-0.984868	9.09491	2.46577e-07	1.65229e-06
Fam104a	1.04615	4.391	2.523e-07	1.68961e-06
Sh3bgrl	-0.986813	7.8526	2.55525e-07	1.71017e-06
Dlg1	-1.05976	4.0395	2.62582e-07	1.75509e-06
Naa40	1.108	3.35668	2.6263e-07	1.75509e-06
Tbpl1	1.04335	4.44423	2.62715e-07	1.75509e-06
Lcn2	2.58913	1.95229	2.67469e-07	1.78577e-06
Morn5	2.5558	2.13954	2.68681e-07	1.79278e-06
Mark4	1.0704	3.84827	2.78379e-07	1.85636e-06
Lpcat4	2.68741	1.51682	2.79901e-07	1.86539e-06
Spatc1	2.74939	1.29514	2.80386e-07	1.86749e-06
Ckap2	1.58932	0.938673	2.83754e-07	1.88878e-06
Ccdc175	2.5344	2.21818	2.86019e-07	1.90271e-06
Ugt2b37	-0.979539	8.71434	2.9097e-07	1.93448e-06
Thop1	1.01829	4.9429	2.91715e-07	1.93826e-06
Cfap157	2.48938	2.67109	2.9194e-07	1.93859e-06
Snx10	2.45402	3.11866	2.92499e-07	1.94113e-06
Tlr5	-1.72836	0.601117	2.96914e-07	1.96924e-06
Tp53inp1	-1.04602	4.24423	2.99861e-07	1.98759e-06
Arl2	1.08829	3.53267	3.09267e-07	2.04871e-06
Kcnh1	1.73676	0.62191	3.10916e-07	2.05839e-06
Cdkn3	2.51536	2.29276	3.14453e-07	2.08056e-06
Stxbp4	-1.1058	3.30035	3.35799e-07	2.22047e-06
Cdkl2	2.77399	1.15634	3.42712e-07	2.26482e-06
Ttbk2	2.41592	3.24497	3.74905e-07	2.47608e-06
Ptgr1	-0.986464	6.01536	3.78851e-07	2.50064e-06
Eps8l2	-0.981897	6.37224	3.81697e-07	2.51792e-06
Grik5	2.49962	2.23488	3.82211e-07	2.51981e-06
Abtb2	-1.50609	5.25322	3.92332e-07	2.58498e-06
Eea1	-1.06696	3.71546	3.97339e-07	2.61641e-06
Pbk	2.4962	2.25448	3.97955e-07	2.6189e-06
Fscn1	1.61973	0.820321	3.98514e-07	2.62101e-06
Cops2	-0.979569	6.41098	4.01809e-07	2.64111e-06
Ndufa2	-0.986195	5.82783	4.09942e-07	2.69296e-06
RT1-CE12	2.56906	1.81413	4.17612e-07	2.74171e-06
Slc25a34	1.59245	0.872336	4.19867e-07	2.75488e-06
Rps17	-0.967887	7.90859	4.24522e-07	2.78376e-06
Slc22a8	0.971436	7.17235	4.25352e-07	2.78755e-06
Gsta1	-0.963478	9.7448	4.31341e-07	2.82512e-06
Septin10	1.05752	3.77973	4.35937e-07	2.85352e-06
Zfp61	1.02103	4.46927	4.37776e-07	2.86386e-06
Mecom	-1.57502	0.934575	4.39549e-07	2.87205e-06
Obi1	1.56732	0.922541	4.39549e-07	2.87205e-06
Spink1l	0.964181	8.7591	4.40596e-07	2.87719e-06
Stom	1.09046	3.31989	4.43218e-07	2.89259e-06
Agtpbp1	2.46099	2.52572	4.52845e-07	2.95368e-06
Rps4y2	2.50163	2.1186	4.53445e-07	2.95584e-06
Nqo1	-1.03116	4.18624	4.54837e-07	2.96316e-06
Pcp4l1	0.982354	5.809	4.60289e-07	2.99572e-06
Dnajc27	2.48112	2.36976	4.60378e-07	2.99572e-06
Slc2a9	0.970871	6.67185	4.76324e-07	3.09765e-06
Dnaja1	-0.96029	9.09272	4.80876e-07	3.12539e-06
Iqub	2.42667	2.76086	4.81157e-07	3.12539e-06
Shank2	-1.01105	4.62563	4.82625e-07	3.13308e-06
Sesn2	-1.01009	4.65289	4.9644e-07	3.22087e-06
Lgr4	-0.968071	6.79248	4.9794e-07	3.2287e-06
Mif	-0.967427	6.83128	5.02507e-07	3.25539e-06
Atp5mg	-0.962686	7.63565	5.02646e-07	3.25539e-06
Nup62	-0.977763	5.85257	5.07027e-07	3.28183e-06
Ak4	-1.00529	4.72153	5.17141e-07	3.34533e-06
Ptgfrn	-1.01268	4.4951	5.18641e-07	3.35307e-06
Pgp	1.49554	5.1364	5.21931e-07	3.37236e-06
Adipor2	-1.48109	5.51523	5.61451e-07	3.62559e-06
Slc35a3	-0.998811	4.75696	5.74933e-07	3.71047e-06
Stat2	0.958806	7.29742	5.84135e-07	3.76766e-06
Npr3	-2.54542	1.70268	5.8695e-07	3.7836e-06
Rc3h2	-1.05576	3.59887	5.89088e-07	3.79516e-06
Lnc-hc	0.952478	8.80209	6.01486e-07	3.87277e-06
Cox11	-1.03348	3.93876	6.05738e-07	3.89787e-06
Camk2n2	1.73603	0.528186	6.18709e-07	3.97901e-06
Angel1	0.998319	4.7141	6.23376e-07	4.00669e-06
Morc2	1.02596	4.06796	6.27804e-07	4.0328e-06
Tox	-2.60336	1.34374	6.34019e-07	4.07035e-06
RGD1560010	2.54472	1.66132	6.63802e-07	4.25908e-06
Cdk19	1.0266	3.98479	6.74904e-07	4.32779e-06
RGD1307603	-0.95035	7.79538	6.85619e-07	4.39394e-06
Magi1	-1.01898	4.12041	6.87398e-07	4.40278e-06
Rpl17	-0.952027	7.39373	6.87896e-07	4.40341e-06
Hbb	-0.945632	9.2055	7.07959e-07	4.52921e-06
Tomm40l	0.982692	4.97182	7.17363e-07	4.58671e-06
Slc39a5	-0.989664	4.76445	7.2671e-07	4.64378e-06
Cep63	1.47516	5.08439	7.32608e-07	4.67876e-06
Olr59	1.0396	3.73497	7.50444e-07	4.78989e-06
Tmed7	-0.947562	7.57086	7.566e-07	4.82639e-06
Pign	-1.45966	5.76101	7.65369e-07	4.8795e-06
Runx2	1.88417	0.255707	7.68979e-07	4.89969e-06
Parpbp	2.55246	1.56004	7.72316e-07	4.91805e-06
Atp13a3	-1.46389	5.37893	7.72753e-07	4.91805e-06
Coro7	1.03807	3.6777	7.91676e-07	5.03557e-06
Myh10	1.06295	3.30129	8.32797e-07	5.29407e-06
Zfhx4	-1.04169	3.56975	8.39177e-07	5.33156e-06
Aif1	0.986329	4.6653	8.609e-07	5.46642e-06
Rpa3	-0.985648	4.68373	8.63936e-07	5.48254e-06
Ttc25	2.34226	3.07221	8.75844e-07	5.5549e-06
Nr3c1	-0.94386	7.11964	8.87735e-07	5.62709e-06
Fbxl19	1.04575	3.48656	9.08582e-07	5.75592e-06
Pstpip2	-1.05724	3.31587	9.2086e-07	5.83035e-06
Akr7a3	0.954398	5.87315	9.29616e-07	5.88241e-06
Rasd1	1.00068	4.27872	9.3781e-07	5.93086e-06
Rps25	-0.939287	7.55138	9.42302e-07	5.95584e-06
Tbck	-1.01726	3.8559	9.61673e-07	6.0748e-06
Lrrc8a	-0.971586	4.91064	9.80652e-07	6.19113e-06
Rhbdl3	2.34572	2.79514	9.83234e-07	6.20389e-06
Cacybp	-0.943604	6.58413	9.90825e-07	6.24821e-06
F13b	-0.933211	8.56881	1.01269e-06	6.38244e-06
Hsd17b13	-0.937335	7.27979	1.02723e-06	6.47039e-06
Acsbg1	2.31875	3.14237	1.03667e-06	6.52608e-06
Rnaseh2a	1.44877	5.21417	1.04076e-06	6.54814e-06
Tnfrsf9	-2.31773	3.07082	1.04334e-06	6.56058e-06
Kifap3	0.985595	4.50365	1.06107e-06	6.66831e-06
Cntln	2.52108	1.49585	1.07741e-06	6.76711e-06
Pzp	-0.925987	12.4797	1.13033e-06	7.09544e-06
Osmr	-2.42821	1.99742	1.13573e-06	7.1253e-06
Adcy1	-2.36213	2.41915	1.15529e-06	7.24392e-06
Timp2	1.02475	3.64954	1.16064e-06	7.27332e-06
Eif4g2	-0.927246	8.90821	1.16263e-06	7.28161e-06
Trpm7	-0.934356	6.75915	1.21209e-06	7.58708e-06
Ppp4r4	2.44134	1.82791	1.21691e-06	7.61291e-06
Gmfb	-0.968842	4.77411	1.22827e-06	7.67966e-06
Cpne8	-0.972086	4.63865	1.22921e-06	7.68118e-06
Slc25a2	1.57292	0.748548	1.23722e-06	7.72685e-06
Rpl12	-0.9284	7.62241	1.24069e-06	7.74415e-06
Mpp5	-0.997608	3.99501	1.27343e-06	7.944e-06
Tmem143	-1.03882	3.35947	1.28046e-06	7.98332e-06
Acss1	1.5341	0.82972	1.28282e-06	7.99349e-06
C1galt1c1	-0.963991	4.84063	1.32614e-06	8.25878e-06
Slc39a4	1.4308	5.36523	1.34573e-06	8.37603e-06
Eri2	-0.966616	4.71155	1.39536e-06	8.68008e-06
RGD1564614	-0.922194	8.06139	1.39698e-06	8.68523e-06
Pctp	-0.932268	6.23001	1.45105e-06	9.01628e-06
Rnf138	0.964375	4.64322	1.5e-06	9.31521e-06
Phospho1	2.2976	2.93957	1.50409e-06	9.33536e-06
Zfp57	1.58876	0.68223	1.52074e-06	9.43339e-06
Rn45s	0.980324	4.21991	1.53378e-06	9.5089e-06
Slc31a1	-0.921237	7.37539	1.53714e-06	9.5244e-06
Cep57	0.999142	3.84133	1.55582e-06	9.63473e-06
Morn2	2.28952	2.84369	1.56581e-06	9.69114e-06
Znrf2	-0.926463	6.50479	1.56771e-06	9.69743e-06
LOC100366054	-1.53235	0.804133	1.58972e-06	9.82808e-06
Dglucy	2.32897	2.4689	1.62952e-06	1.00685e-05
N4bp2l1	0.963909	4.55514	1.6664e-06	1.02906e-05
Shbg	2.39925	1.84976	1.67495e-06	1.03376e-05
Cd63	-1.41318	5.55093	1.71406e-06	1.05731e-05
Ccp110	2.257	3.21619	1.75569e-06	1.08238e-05
Ppm1l	-0.960364	4.57501	1.78153e-06	1.09763e-05
Aox3	-0.912407	8.16512	1.78242e-06	1.09763e-05
Crk	-0.975131	4.19696	1.79159e-06	1.10266e-05
Gstt3	-0.909791	8.73974	1.84e-06	1.13183e-05
Brsk1	2.47347	1.41721	1.87303e-06	1.1515e-05
Cyld	0.971523	4.21665	1.90183e-06	1.16855e-05
Spdl1	2.34758	2.19572	1.90489e-06	1.16978e-05
Mief1	-0.9856	3.93108	1.91502e-06	1.17535e-05
Slc16a1	-0.925668	5.82141	1.95432e-06	1.1988e-05
Acat2	-0.923351	5.98715	1.95687e-06	1.1997e-05
Ift46	0.963321	4.39768	1.95915e-06	1.20043e-05
Akr1c2	1.02196	3.37558	1.99678e-06	1.22281e-05
Gas8	1.42326	1.06407	2.01037e-06	1.23022e-05
Cotl1	1.00747	3.5706	2.01111e-06	1.23022e-05
Arl13b	1.02248	3.36654	2.02283e-06	1.2367e-05
Tcp11l1	-1.01824	3.3639	2.03608e-06	1.24411e-05
Trerf1	2.31044	2.4003	2.03835e-06	1.2448e-05
Oas1i	2.3526	1.96941	2.04507e-06	1.24822e-05
Zdhhc15	-1.0012	3.64585	2.05998e-06	1.25662e-05
G2e3	1.01924	3.38309	2.07869e-06	1.26734e-05
Rps14	-0.906203	8.0726	2.10302e-06	1.28146e-05
Ces2a	0.910825	6.99708	2.12293e-06	1.29287e-05
Pkm	1.02025	3.36505	2.13421e-06	1.29903e-05
Dmbt1	2.26342	2.74108	2.16985e-06	1.31999e-05
Hprt1	-0.909239	7.03321	2.19142e-06	1.33238e-05
Arhgef40	0.974027	3.98625	2.32823e-06	1.41478e-05
Lgals3bp	0.954124	4.42487	2.37528e-06	1.44258e-05
Isg15	2.26657	2.62792	2.40572e-06	1.46025e-05
Rps7	-0.900105	8.27144	2.41991e-06	1.46806e-05
Aatk	1.57706	0.633097	2.42355e-06	1.46946e-05
Agap1	0.993966	3.60954	2.47387e-06	1.49915e-05
Zbtb38	-1.01281	3.33752	2.47811e-06	1.50089e-05
Catsper2	2.23699	2.96194	2.56101e-06	1.55025e-05
Cyren	2.45568	1.32152	2.65616e-06	1.60696e-05
Gne	-0.910992	5.99374	2.65886e-06	1.60771e-05
Rhbdd3	0.957663	4.21005	2.66707e-06	1.61179e-05
Lbh	0.959505	4.1673	2.7009e-06	1.63135e-05
Suv39h1l1	1.0092	3.30494	2.73569e-06	1.65145e-05
Tex36	2.205	3.20311	2.82529e-06	1.70461e-05
Dtx3l	0.935515	4.72296	2.84075e-06	1.71299e-05
Akap9	-0.910412	5.82712	2.85071e-06	1.71806e-05
Angptl2	-0.948169	4.36329	2.86384e-06	1.72503e-05
Cyyr1	-0.95132	4.31414	2.87968e-06	1.73363e-05
Acsm1	-0.89113	9.36021	2.88436e-06	1.7355e-05
Acy3	0.906351	6.11385	2.88998e-06	1.73793e-05
Lzts2	1.00329	3.38174	2.96607e-06	1.78272e-05
Fgd4	-0.953633	4.21474	2.97847e-06	1.78919e-05
Sft2d2	-0.901433	6.44509	2.9842e-06	1.79166e-05
RGD1565355	1.41888	1.00337	3.01868e-06	1.81137e-05
Letm2	2.2391	2.60536	3.06716e-06	1.83946e-05
Gnl3	-0.904883	5.98698	3.09948e-06	1.85783e-05
H2ax	1.00599	3.3222	3.10367e-06	1.85933e-05
Aadac	-0.898508	6.49633	3.17211e-06	1.89848e-05
RGD1310587	-0.890473	7.89922	3.17246e-06	1.89848e-05
Cdc42ep1	0.941009	4.43151	3.1924e-06	1.90938e-05
Wdr54	2.25026	2.47214	3.26883e-06	1.95403e-05
Vezt	0.989265	3.51733	3.29304e-06	1.96744e-05
Uhmk1	-0.974508	3.66814	3.30177e-06	1.97158e-05
Nfkbia	1.36767	5.58274	3.55004e-06	2.11868e-05
Gsta6	-0.953286	4.04714	3.57963e-06	2.13519e-05
Thra	-0.967076	3.77695	3.59165e-06	2.1412e-05
Dmgdh	-0.882519	9.15946	3.60434e-06	2.1476e-05
Apool	-0.930848	4.55941	3.61136e-06	2.15062e-05
Usp42	0.991184	3.40116	3.67526e-06	2.18749e-05
Hmgcr	-0.884	8.00773	3.69601e-06	2.19866e-05
Tspan14	-0.936008	4.41739	3.72625e-06	2.21545e-05
Eif3el1	-0.891656	6.45133	3.79542e-06	2.25536e-05
Aldh1b1	-0.895978	6.02303	3.81588e-06	2.2663e-05
Hk2	1.52182	0.673015	3.91972e-06	2.32672e-05
Mtpn	-0.891363	6.3227	3.93988e-06	2.33742e-05
Tcaim	-0.943664	4.1179	4.03152e-06	2.39051e-05
Ipo13	0.921171	4.70826	4.08779e-06	2.42256e-05
Tmsb10	1.35944	5.38231	4.20636e-06	2.49149e-05
Fggy	-1.36655	5.067	4.23173e-06	2.50517e-05
Kremen1	2.34338	1.56113	4.24231e-06	2.51009e-05
Ttpa	-0.873587	9.75137	4.42593e-06	2.61733e-05
Fhdc1	2.42417	1.16493	4.45466e-06	2.63291e-05
Slc27a3	1.38624	0.980177	4.50699e-06	2.66241e-05
Lipa	-0.875381	8.12647	4.53655e-06	2.67844e-05
Tg	2.44343	1.08687	4.6163e-06	2.72406e-05
Lck	2.25039	2.00512	4.6378e-06	2.73528e-05
Trip11	-0.916923	4.67198	4.69269e-06	2.76618e-05
Dao	0.879327	6.89562	4.72891e-06	2.78604e-05
Lmnb2	0.967294	3.58402	4.75534e-06	2.80011e-05
C17h6orf52	-2.34265	1.43355	4.80744e-06	2.82928e-05
Myh11	2.18295	2.67522	4.81452e-06	2.83193e-05
Bok	1.4608	0.77686	4.84191e-06	2.84653e-05
Ceacam4	1.48356	0.721215	4.90101e-06	2.87973e-05
Plaat3	-1.34498	5.72905	4.92792e-06	2.89401e-05
Slc13a2	2.14202	3.21854	4.96806e-06	2.91603e-05
Med14	-0.924135	4.38212	5.03932e-06	2.95628e-05
Chpf	0.975295	3.40866	5.08914e-06	2.98391e-05
Lrrfip1	0.904224	4.90805	5.14016e-06	3.01223e-05
Klhdc10	-0.953349	3.72759	5.19335e-06	3.04178e-05
Arl2bp	0.902747	4.94042	5.21953e-06	3.05549e-05
Wwp1	-0.877764	6.54818	5.22315e-06	3.05598e-05
Phkb	-0.911911	4.66697	5.27314e-06	3.0836e-05
Diaph3	2.39502	1.18564	5.30168e-06	3.09864e-05
Cenpq	2.34661	1.38863	5.41185e-06	3.16136e-05
Xrcc1	0.900686	4.94803	5.45525e-06	3.18503e-05
Serpinb1a	2.21999	2.06941	5.48794e-06	3.20241e-05
LOC102547290	2.24937	1.88453	5.59449e-06	3.26286e-05
Nrip3	2.21254	2.22657	5.83239e-06	3.39981e-05
Dnm1l	-0.900119	4.83782	5.86061e-06	3.41445e-05
Ms4a6bl	0.965708	3.44641	5.99324e-06	3.48988e-05
Slc13a3	-1.33631	5.36486	6.02698e-06	3.50768e-05
Gpat2	2.24362	1.829	6.07914e-06	3.53616e-05
C5	-0.860986	9.41399	6.08991e-06	3.54056e-05
Fads1	0.860967	9.18577	6.13849e-06	3.56693e-05
Luzp1	0.910081	4.50366	6.15894e-06	3.57692e-05
Rps2	-0.860522	8.87123	6.27513e-06	3.64249e-05
Gtf2f1	0.893912	4.89982	6.58423e-06	3.81989e-05
Kcnk5	0.910427	4.418	6.62279e-06	3.84025e-05
Acox1	-0.859123	8.10486	6.76672e-06	3.92164e-05
Edem3	-1.33144	5.15689	6.79856e-06	3.93802e-05
Polr3g	-0.968104	3.28943	6.8258e-06	3.95172e-05
Cd5l	0.865259	6.72153	6.85847e-06	3.96855e-05
Bub1b	2.24789	1.72511	6.91243e-06	3.99767e-05
Akap5	-2.21571	2.02775	7.08956e-06	4.09796e-05
Celsr2	1.39699	0.865315	7.12341e-06	4.11538e-05
Nrbf2	-1.33152	5.07753	7.14088e-06	4.12331e-05
Rps10	-0.86021	7.20107	7.18556e-06	4.14557e-05
Dpysl3	2.21923	1.8847	7.18696e-06	4.14557e-05
Rtp3	-1.3204	5.74693	7.20217e-06	4.15217e-05
Fancd2	2.15867	2.47825	7.23161e-06	4.16696e-05
Sf3a2	0.931503	3.81007	7.37567e-06	4.24776e-05
Srpk2	0.909838	4.33546	7.39188e-06	4.25487e-05
Aifm2	-0.901096	4.54567	7.39651e-06	4.25531e-05
LOC680254	2.16449	2.36854	7.59189e-06	4.36543e-05
Ctsh	-0.853594	8.32821	7.62819e-06	4.38402e-05
Gpa33	1.46902	0.673414	7.77584e-06	4.46655e-05
Rad17	0.936276	3.71707	7.79981e-06	4.47799e-05
Arntl	-2.17049	2.13274	7.88817e-06	4.52636e-05
Ncl	-0.852808	7.85638	8.03241e-06	4.60496e-05
Qsox1	-0.896638	4.56711	8.0335e-06	4.60496e-05
Prkar1b	2.24137	1.66295	8.06765e-06	4.62213e-05
Loxl1	1.56842	0.452017	8.18329e-06	4.68594e-05
Asb2	1.58581	0.417422	8.20292e-06	4.69475e-05
Atxn2l	0.853324	7.08799	8.62346e-06	4.93287e-05
Pak2	-0.914398	4.03526	8.67495e-06	4.95975e-05
Tmem140	-1.3178	5.07412	8.80176e-06	5.02964e-05
Slc2a12	-2.13606	2.46176	8.80815e-06	5.03069e-05
Taf13	-0.900712	4.32789	8.82657e-06	5.0386e-05
Tmem150a	0.846821	8.31379	8.99678e-06	5.1331e-05
Acvr2a	-0.92146	3.81181	9.17014e-06	5.22931e-05
Rnf125	-0.927686	3.71417	9.19842e-06	5.24272e-05
Pnkp	0.908016	4.1362	9.22383e-06	5.25449e-05
Rfc4	0.937848	3.57255	9.23055e-06	5.2556e-05
Clcn5	-1.41978	0.757139	9.34976e-06	5.32072e-05
Rab3il1	2.12365	2.51143	9.42199e-06	5.35906e-05
Foxo1	-0.918613	3.81627	9.75134e-06	5.54353e-05
Amhr2	2.31765	1.16551	9.89238e-06	5.62081e-05
Pacc1	2.30659	1.23953	9.94315e-06	5.64674e-05
Dsn1	2.26568	1.39497	1.00317e-05	5.69412e-05
Atp2b4	1.4931	0.572351	1.01368e-05	5.75078e-05
Aldh1l1	-0.840803	8.45692	1.03019e-05	5.84147e-05
Cidec	0.85414	6.01195	1.04881e-05	5.944e-05
Ttc38	-0.941897	3.40106	1.05354e-05	5.9677e-05
Tprkb	-0.882508	4.63209	1.05508e-05	5.97278e-05
Eif2s3	-0.848819	6.50127	1.05552e-05	5.97278e-05
MGC116202	2.29967	1.19294	1.06937e-05	6.04805e-05
Zswim5	1.37298	0.848336	1.08008e-05	6.1055e-05
Slc30a7	-0.93949	3.42476	1.09346e-05	6.17797e-05
Dram1	2.14923	2.15575	1.09479e-05	6.18233e-05
Mrps35	-0.87234	4.86382	1.09893e-05	6.20249e-05
Tgfbr2	-1.29518	5.49238	1.10473e-05	6.23207e-05
Prpf40b	0.871868	4.84194	1.13474e-05	6.39805e-05
Cnot10	0.877614	4.66569	1.1404e-05	6.42668e-05
Acnat2	0.845801	6.42695	1.15394e-05	6.49971e-05
Nr5a2	-0.892278	4.19876	1.18166e-05	6.65239e-05
Cpn1	-0.837027	7.69055	1.18765e-05	6.68272e-05
Amy1a	-0.833178	9.33367	1.19408e-05	6.71549e-05
Nudt4	-0.834392	8.51635	1.19655e-05	6.72597e-05
Bcl6b	0.875327	4.65523	1.22089e-05	6.85927e-05
Als2	-1.28677	5.64909	1.22213e-05	6.86271e-05
Hook3	-0.89577	4.06841	1.23267e-05	6.91841e-05
Neurl2	-0.939974	3.29401	1.23345e-05	6.91924e-05
Ctnnb1	-0.841067	6.60034	1.24322e-05	6.97052e-05
Rpl31	-0.833124	8.20563	1.25435e-05	7.02932e-05
Myo1b	-0.836823	7.17334	1.25964e-05	7.05414e-05
Necap2	0.88789	4.26767	1.26006e-05	7.05414e-05
Dbf4	2.13456	2.12422	1.29049e-05	7.22084e-05
Hspd1	-0.83054	8.8358	1.29263e-05	7.22915e-05
Cpn2	-0.836306	6.99514	1.30522e-05	7.29584e-05
Bub1	2.03965	3.27787	1.30652e-05	7.29945e-05
Ucp2	0.873548	4.59522	1.31606e-05	7.34898e-05
Vldlr	2.27474	1.17263	1.3417e-05	7.48836e-05
Samhd1	2.0612	2.70952	1.35256e-05	7.54516e-05
Angpt1	-1.37294	0.820922	1.35769e-05	7.56997e-05
Oas2	1.55379	0.39421	1.36622e-05	7.61369e-05
Bmf	0.888492	4.14434	1.3934e-05	7.76042e-05
Donson	2.08244	2.44782	1.39396e-05	7.76042e-05
Ptgs1	0.880377	4.34574	1.39679e-05	7.77225e-05
Cdr2	2.10427	2.2502	1.41101e-05	7.84743e-05
Klf4	2.12624	2.07733	1.41254e-05	7.85197e-05
Abhd15	-0.899305	3.86242	1.41638e-05	7.86936e-05
Cep89	0.889128	4.08677	1.48365e-05	8.23894e-05
Rab5a	-0.881883	4.18484	1.48642e-05	8.25016e-05
Dusp18	2.09131	2.32638	1.48737e-05	8.25128e-05
Cpd	-0.880543	4.25431	1.49127e-05	8.26876e-05
Gns	-1.27712	5.31352	1.49825e-05	8.30328e-05
Epb41l3	2.14149	1.77181	1.52374e-05	8.44029e-05
Celf1	-1.27863	5.07002	1.58702e-05	8.78637e-05
Rps24	-0.823504	7.82338	1.61501e-05	8.93689e-05
Tceal8	-0.854945	4.87338	1.62237e-05	8.97309e-05
Golm2	2.14264	1.72103	1.62673e-05	8.9927e-05
Akt3	1.28201	1.01989	1.6299e-05	9.00569e-05
Baz1a	1.27721	5.0648	1.63853e-05	9.04887e-05
Abhd1	1.26696	5.69498	1.63941e-05	9.04915e-05
Ddx39a	0.868664	4.45013	1.66401e-05	9.17825e-05
[truncated: 9,025 more rows]
